# Supplementary material for: Heat and cold stress increases the risk of paroxysmal supraventricular tachycardia
Source: PLoS One. 2024 Jan 2;19(1):e0296412. doi: 10.1371/journal.pone.0296412 (PMC10760728; doi:10.1371/journal.pone.0296412)
Supplement: S1 Table — –on reasonable request. (XLSX) [file pone.0296412.s001.xlsx]

## Sheet: Database
Database used in the study "Heat and cold stress increases the risk of paroxysmal supraventricular tachycardia"
DATE	City	Before/After Covid 19	UTCI_class	Females (F)	F18-35	F36-45	F46-55	F56-65	F>65	Males (M)	M18-35	M36-45	M46-55	M56-65	M>65	UTCI
2016-01-01	Oln	1	3	0	0	0	0	0	0	0	0	0	0	0	0	-18.8722
2016-01-02	Oln	1	2	0	0	0	0	0	0	0	0	0	0	0	0	-31.0721
2016-01-03	Oln	1	3	0	0	0	0	0	0	0	0	0	0	0	0	-14.4396
2016-01-04	Oln	1	3	0	0	0	0	0	0	0	0	0	0	0	0	-20.819
2016-01-05	Oln	1	3	0	0	0	0	0	0	0	0	0	0	0	0	-19.9786
2016-01-06	Oln	1	3	0	0	0	0	0	0	0	0	0	0	0	0	-20.2596
2016-01-07	Oln	1	3	0	0	0	0	0	0	0	0	0	0	0	0	-21.6538
2016-01-08	Oln	1	3	0	0	0	0	0	0	0	0	0	0	0	0	-24.9949
2016-01-09	Oln	1	4	0	0	0	0	0	0	0	0	0	0	0	0	-8.15993
2016-01-10	Oln	1	3	0	0	0	0	0	0	0	0	0	0	0	0	-15.6937
2016-01-11	Oln	1	4	0	0	0	0	0	0	0	0	0	0	0	0	-5.73734
2016-01-12	Oln	1	4	0	0	0	0	0	0	0	0	0	0	0	0	-11.9356
2016-01-13	Oln	1	4	0	0	0	0	0	0	0	0	0	0	0	0	-9.36808
2016-01-14	Oln	1	4	0	0	0	0	0	0	0	0	0	0	0	0	-12.097
2016-01-15	Oln	1	4	0	0	0	0	0	0	0	0	0	0	0	0	-5.71677
2016-01-16	Oln	1	4	0	0	0	0	0	0	0	0	0	0	0	0	-12.3777
2016-01-17	Oln	1	4	0	0	0	0	0	0	0	0	0	0	0	0	-9.71335
2016-01-18	Oln	1	4	0	0	0	0	0	0	0	0	0	0	0	0	-1.76262
2016-01-19	Oln	1	3	0	0	0	0	0	0	0	0	0	0	0	0	-16.4644
2016-01-20	Oln	1	3	0	0	0	0	0	0	0	0	0	0	0	0	-21.5037
2016-01-21	Oln	1	3	0	0	0	0	0	0	0	0	0	0	0	0	-22.2619
2016-01-22	Oln	1	4	0	0	0	0	0	0	0	0	0	0	0	0	-12.0967
2016-01-23	Oln	1	4	0	0	0	0	0	0	0	0	0	0	0	0	-12.1054
2016-01-24	Oln	1	4	0	0	0	0	0	0	0	0	0	0	0	0	-8.18966
2016-01-25	Oln	1	4	0	0	0	0	0	0	0	0	0	0	0	0	-0.123016
2016-01-26	Oln	1	4	0	0	0	0	0	0	0	0	0	0	0	0	-5.96982
2016-01-27	Oln	1	4	0	0	0	0	0	0	0	0	0	0	0	0	-3.77829
2016-01-28	Oln	1	5	0	0	0	0	0	0	0	0	0	0	0	0	1.41434
2016-01-29	Oln	1	4	0	0	0	0	0	0	0	0	0	0	0	0	-6.65391
2016-01-30	Oln	1	4	0	0	0	0	0	0	0	0	0	0	0	0	-10.1335
2016-01-31	Oln	1	3	0	0	0	0	0	0	0	0	0	0	0	0	-14.869
2016-02-01	Oln	1	4	0	0	0	0	0	0	0	0	0	0	0	0	-6.65454
2016-02-02	Oln	1	4	0	0	0	0	0	0	0	0	0	0	0	0	-4.62671
2016-02-03	Oln	1	4	0	0	0	0	0	0	0	0	0	0	0	0	-10.4451
2016-02-04	Oln	1	4	0	0	0	0	0	0	0	0	0	0	0	0	-9.05465
2016-02-05	Oln	1	4	0	0	0	0	0	0	0	0	0	0	0	0	-10.5847
2016-02-06	Oln	1	4	1	0	1	0	0	0	0	0	0	0	0	0	-5.11194
2016-02-07	Oln	1	5	1	0	1	0	0	0	0	0	0	0	0	0	2.07145
2016-02-08	Oln	1	5	0	0	0	0	0	0	0	0	0	0	0	0	3.97562
2016-02-09	Oln	1	4	0	0	0	0	0	0	0	0	0	0	0	0	-7.89883
2016-02-10	Oln	1	5	0	0	0	0	0	0	0	0	0	0	0	0	0.993787
2016-02-11	Oln	1	4	0	0	0	0	0	0	0	0	0	0	0	0	-2.00036
2016-02-12	Oln	1	4	0	0	0	0	0	0	0	0	0	0	0	0	-8.10223
2016-02-13	Oln	1	4	0	0	0	0	0	0	0	0	0	0	0	0	-1.02991
2016-02-14	Oln	1	4	0	0	0	0	0	0	0	0	0	0	0	0	-0.345617
2016-02-15	Oln	1	5	0	0	0	0	0	0	0	0	0	0	0	0	4.99988
2016-02-16	Oln	1	4	0	0	0	0	0	0	0	0	0	0	0	0	-11.4911
2016-02-17	Oln	1	4	0	0	0	0	0	0	0	0	0	0	0	0	-6.93609
2016-02-18	Oln	1	5	0	0	0	0	0	0	0	0	0	0	0	0	2.22377
2016-02-19	Oln	1	4	0	0	0	0	0	0	0	0	0	0	0	0	-3.26972
2016-02-20	Oln	1	4	0	0	0	0	0	0	0	0	0	0	0	0	-7.8791
2016-02-21	Oln	1	5	1	0	0	0	1	0	0	0	0	0	0	0	0.162466
2016-02-22	Oln	1	4	0	0	0	0	0	0	0	0	0	0	0	0	-4.4624
2016-02-23	Oln	1	4	0	0	0	0	0	0	0	0	0	0	0	0	-2.48419
2016-02-24	Oln	1	4	0	0	0	0	0	0	0	0	0	0	0	0	-12.4756
2016-02-25	Oln	1	4	0	0	0	0	0	0	0	0	0	0	0	0	-7.16228
2016-02-26	Oln	1	4	0	0	0	0	0	0	0	0	0	0	0	0	-1.90003
2016-02-27	Oln	1	5	0	0	0	0	0	0	0	0	0	0	0	0	2.48849
2016-02-28	Oln	1	5	0	0	0	0	0	0	0	0	0	0	0	0	4.10001
2016-02-29	Oln	1	3	0	0	0	0	0	0	0	0	0	0	0	0	-12.949
2016-03-01	Oln	1	4	0	0	0	0	0	0	0	0	0	0	0	0	-7.84548
2016-03-02	Oln	1	4	0	0	0	0	0	0	0	0	0	0	0	0	-1.71738
2016-03-03	Oln	1	4	0	0	0	0	0	0	0	0	0	0	0	0	-5.23264
2016-03-04	Oln	1	4	0	0	0	0	0	0	0	0	0	0	0	0	-2.09403
2016-03-05	Oln	1	4	0	0	0	0	0	0	0	0	0	0	0	0	-5.98832
2016-03-06	Oln	1	4	0	0	0	0	0	0	0	0	0	0	0	0	-6.09159
2016-03-07	Oln	1	6	0	0	0	0	0	0	0	0	0	0	0	0	12.0049
2016-03-08	Oln	1	5	0	0	0	0	0	0	0	0	0	0	0	0	2.04957
2016-03-09	Oln	1	5	0	0	0	0	0	0	0	0	0	0	0	0	8.2922
2016-03-10	Oln	1	4	0	0	0	0	0	0	0	0	0	0	0	0	-3.41505
2016-03-11	Oln	1	4	0	0	0	0	0	0	0	0	0	0	0	0	-3.79062
2016-03-12	Oln	1	4	0	0	0	0	0	0	0	0	0	0	0	0	-3.86928
2016-03-13	Oln	1	5	0	0	0	0	0	0	0	0	0	0	0	0	7.55403
2016-03-14	Oln	1	4	0	0	0	0	0	0	0	0	0	0	0	0	-7.64191
2016-03-15	Oln	1	4	0	0	0	0	0	0	0	0	0	0	0	0	-10.9566
2016-03-16	Oln	1	4	0	0	0	0	0	0	0	0	0	0	0	0	-6.17157
2016-03-17	Oln	1	4	0	0	0	0	0	0	0	0	0	0	0	0	-6.32855
2016-03-18	Oln	1	4	0	0	0	0	0	0	0	0	0	0	0	0	-3.22603
2016-03-19	Oln	1	4	0	0	0	0	0	0	0	0	0	0	0	0	-9.80837
2016-03-20	Oln	1	4	1	0	1	0	0	0	0	0	0	0	0	0	-3.53483
2016-03-21	Oln	1	5	0	0	0	0	0	0	1	0	0	0	1	0	6.23958
2016-03-22	Oln	1	4	0	0	0	0	0	0	0	0	0	0	0	0	-2.09165
2016-03-23	Oln	1	5	0	0	0	0	0	0	0	0	0	0	0	0	7.30251
2016-03-24	Oln	1	5	0	0	0	0	0	0	0	0	0	0	0	0	3.62794
2016-03-25	Oln	1	4	1	0	0	0	1	0	0	0	0	0	0	0	-2.71247
2016-03-26	Oln	1	4	0	0	0	0	0	0	0	0	0	0	0	0	-3.85962
2016-03-27	Oln	1	5	0	0	0	0	0	0	0	0	0	0	0	0	8.37763
2016-03-28	Oln	1	6	0	0	0	0	0	0	0	0	0	0	0	0	10.9519
2016-03-29	Oln	1	5	0	0	0	0	0	0	1	0	0	0	0	1	4.53229
2016-03-30	Oln	1	5	0	0	0	0	0	0	0	0	0	0	0	0	3.81748
2016-03-31	Oln	1	5	0	0	0	0	0	0	1	1	0	0	0	0	7.06133
2016-04-01	Oln	1	4	0	0	0	0	0	0	0	0	0	0	0	0	-12.6779
2016-04-02	Oln	1	6	0	0	0	0	0	0	0	0	0	0	0	0	16.046
2016-04-03	Oln	1	6	0	0	0	0	0	0	0	0	0	0	0	0	14.6971
2016-04-04	Oln	1	6	0	0	0	0	0	0	0	0	0	0	0	0	21.598
2016-04-05	Oln	1	6	0	0	0	0	0	0	1	0	0	0	1	0	22.332
2016-04-06	Oln	1	5	0	0	0	0	0	0	0	0	0	0	0	0	7.63425
2016-04-07	Oln	1	6	0	0	0	0	0	0	0	0	0	0	0	0	16.9252
2016-04-08	Oln	1	5	0	0	0	0	0	0	0	0	0	0	0	0	6.91612
2016-04-09	Oln	1	5	0	0	0	0	0	0	0	0	0	0	0	0	2.38953
2016-04-10	Oln	1	5	1	0	0	0	0	1	0	0	0	0	0	0	2.94602
2016-04-11	Oln	1	6	0	0	0	0	0	0	0	0	0	0	0	0	11.7383
2016-04-12	Oln	1	6	0	0	0	0	0	0	0	0	0	0	0	0	12.5792
2016-04-13	Oln	1	6	0	0	0	0	0	0	0	0	0	0	0	0	10.0547
2016-04-14	Oln	1	5	0	0	0	0	0	0	0	0	0	0	0	0	1.36003
2016-04-15	Oln	1	6	0	0	0	0	0	0	0	0	0	0	0	0	15.6111
2016-04-16	Oln	1	6	0	0	0	0	0	0	0	0	0	0	0	0	10.1121
2016-04-17	Oln	1	5	0	0	0	0	0	0	0	0	0	0	0	0	8.32551
2016-04-18	Oln	1	5	0	0	0	0	0	0	0	0	0	0	0	0	8.30217
2016-04-19	Oln	1	5	0	0	0	0	0	0	0	0	0	0	0	0	1.40991
2016-04-20	Oln	1	5	0	0	0	0	0	0	0	0	0	0	0	0	0.570892
2016-04-21	Oln	1	6	0	0	0	0	0	0	0	0	0	0	0	0	14.9462
2016-04-22	Oln	1	4	0	0	0	0	0	0	0	0	0	0	0	0	-3.3524
2016-04-23	Oln	1	5	0	0	0	0	0	0	1	0	0	1	0	0	8.89834
2016-04-24	Oln	1	4	0	0	0	0	0	0	0	0	0	0	0	0	-0.530073
2016-04-25	Oln	1	5	0	0	0	0	0	0	0	0	0	0	0	0	6.21977
2016-04-26	Oln	1	6	0	0	0	0	0	0	0	0	0	0	0	0	16.6765
2016-04-27	Oln	1	5	0	0	0	0	0	0	0	0	0	0	0	0	0.558008
2016-04-28	Oln	1	4	0	0	0	0	0	0	0	0	0	0	0	0	-2.07489
2016-04-29	Oln	1	6	0	0	0	0	0	0	0	0	0	0	0	0	16.8569
2016-04-30	Oln	1	6	0	0	0	0	0	0	0	0	0	0	0	0	15.2385
2016-05-01	Oln	1	5	0	0	0	0	0	0	0	0	0	0	0	0	8.88468
2016-05-02	Oln	1	6	0	0	0	0	0	0	0	0	0	0	0	0	20.7365
2016-05-03	Oln	1	6	0	0	0	0	0	0	0	0	0	0	0	0	23.3106
2016-05-04	Oln	1	6	0	0	0	0	0	0	0	0	0	0	0	0	18.726
2016-05-05	Oln	1	6	0	0	0	0	0	0	0	0	0	0	0	0	20.1907
2016-05-06	Oln	1	6	0	0	0	0	0	0	0	0	0	0	0	0	20.8503
2016-05-07	Oln	1	6	0	0	0	0	0	0	0	0	0	0	0	0	22.6474
2016-05-08	Oln	1	6	0	0	0	0	0	0	0	0	0	0	0	0	25.6865
2016-05-09	Oln	1	6	0	0	0	0	0	0	0	0	0	0	0	0	17.3273
2016-05-10	Oln	1	6	0	0	0	0	0	0	0	0	0	0	0	0	24.1211
2016-05-11	Oln	1	6	0	0	0	0	0	0	0	0	0	0	0	0	16.8691
2016-05-12	Oln	1	6	0	0	0	0	0	0	0	0	0	0	0	0	23.8466
2016-05-13	Oln	1	6	0	0	0	0	0	0	0	0	0	0	0	0	16.0012
2016-05-14	Oln	1	5	0	0	0	0	0	0	0	0	0	0	0	0	7.83868
2016-05-15	Oln	1	6	0	0	0	0	0	0	0	0	0	0	0	0	9.74834
2016-05-16	Oln	1	5	0	0	0	0	0	0	0	0	0	0	0	0	2.38347
2016-05-17	Oln	1	5	0	0	0	0	0	0	0	0	0	0	0	0	0.909914
2016-05-18	Oln	1	5	0	0	0	0	0	0	0	0	0	0	0	0	8.83406
2016-05-19	Oln	1	6	0	0	0	0	0	0	0	0	0	0	0	0	12.6939
2016-05-20	Oln	1	6	0	0	0	0	0	0	0	0	0	0	0	0	14.9735
2016-05-21	Oln	1	6	0	0	0	0	0	0	0	0	0	0	0	0	11.5947
2016-05-22	Oln	1	7	0	0	0	0	0	0	0	0	0	0	0	0	28.1687
2016-05-23	Oln	1	6	1	1	0	0	0	0	0	0	0	0	0	0	23.7926
2016-05-24	Oln	1	7	0	0	0	0	0	0	0	0	0	0	0	0	26.1054
2016-05-25	Oln	1	6	0	0	0	0	0	0	0	0	0	0	0	0	24.9903
2016-05-26	Oln	1	6	0	0	0	0	0	0	0	0	0	0	0	0	19.106
2016-05-27	Oln	1	6	0	0	0	0	0	0	0	0	0	0	0	0	25.9772
2016-05-28	Oln	1	6	0	0	0	0	0	0	0	0	0	0	0	0	21.7139
2016-05-29	Oln	1	7	0	0	0	0	0	0	0	0	0	0	0	0	28.0001
2016-05-30	Oln	1	7	0	0	0	0	0	0	0	0	0	0	0	0	27.1317
2016-05-31	Oln	1	6	0	0	0	0	0	0	0	0	0	0	0	0	21.2533
2016-06-01	Oln	1	6	0	0	0	0	0	0	0	0	0	0	0	0	24.796
2016-06-02	Oln	1	7	0	0	0	0	0	0	0	0	0	0	0	0	27.5102
2016-06-03	Oln	1	7	0	0	0	0	0	0	0	0	0	0	0	0	29.1349
2016-06-04	Oln	1	6	0	0	0	0	0	0	0	0	0	0	0	0	22.6876
2016-06-05	Oln	1	6	0	0	0	0	0	0	0	0	0	0	0	0	15.9664
2016-06-06	Oln	1	6	0	0	0	0	0	0	0	0	0	0	0	0	15.8102
2016-06-07	Oln	1	6	0	0	0	0	0	0	0	0	0	0	0	0	21.1003
2016-06-08	Oln	1	6	0	0	0	0	0	0	0	0	0	0	0	0	25.3715
2016-06-09	Oln	1	6	0	0	0	0	0	0	0	0	0	0	0	0	18.1758
2016-06-10	Oln	1	6	0	0	0	0	0	0	0	0	0	0	0	0	18.2993
2016-06-11	Oln	1	5	0	0	0	0	0	0	0	0	0	0	0	0	4.05516
2016-06-12	Oln	1	6	0	0	0	0	0	0	0	0	0	0	0	0	21.0628
2016-06-13	Oln	1	6	0	0	0	0	0	0	0	0	0	0	0	0	22.4952
2016-06-14	Oln	1	6	0	0	0	0	0	0	0	0	0	0	0	0	20.1883
2016-06-15	Oln	1	6	0	0	0	0	0	0	0	0	0	0	0	0	18.3093
2016-06-16	Oln	1	6	0	0	0	0	0	0	0	0	0	0	0	0	21.9634
2016-06-17	Oln	1	6	0	0	0	0	0	0	0	0	0	0	0	0	15.0753
2016-06-18	Oln	1	6	0	0	0	0	0	0	0	0	0	0	0	0	12.6088
2016-06-19	Oln	1	7	0	0	0	0	0	0	0	0	0	0	0	0	28.898
2016-06-20	Oln	1	6	0	0	0	0	0	0	0	0	0	0	0	0	9.68728
2016-06-21	Oln	1	6	0	0	0	0	0	0	0	0	0	0	0	0	17.3073
2016-06-22	Oln	1	7	0	0	0	0	0	0	0	0	0	0	0	0	27.1778
2016-06-23	Oln	1	8	1	0	0	0	0	1	0	0	0	0	0	0	32.7112
2016-06-24	Oln	1	8	0	0	0	0	0	0	0	0	0	0	0	0	33.4374
2016-06-25	Oln	1	8	0	0	0	0	0	0	0	0	0	0	0	0	32.81
2016-06-26	Oln	1	7	0	0	0	0	0	0	0	0	0	0	0	0	31.5088
2016-06-27	Oln	1	6	0	0	0	0	0	0	0	0	0	0	0	0	16.7376
2016-06-28	Oln	1	6	0	0	0	0	0	0	0	0	0	0	0	0	23.0865
2016-06-29	Oln	1	7	0	0	0	0	0	0	1	1	0	0	0	0	28.9347
2016-06-30	Oln	1	7	0	0	0	0	0	0	0	0	0	0	0	0	26.2895
2016-07-01	Oln	1	8	0	0	0	0	0	0	0	0	0	0	0	0	32.3803
2016-07-02	Oln	1	8	0	0	0	0	0	0	0	0	0	0	0	0	32.8465
2016-07-03	Oln	1	6	0	0	0	0	0	0	0	0	0	0	0	0	15.684
2016-07-04	Oln	1	6	0	0	0	0	0	0	0	0	0	0	0	0	18.3609
2016-07-05	Oln	1	6	0	0	0	0	0	0	0	0	0	0	0	0	20.0478
2016-07-06	Oln	1	6	0	0	0	0	0	0	0	0	0	0	0	0	9.4272
2016-07-07	Oln	1	6	0	0	0	0	0	0	0	0	0	0	0	0	11.1316
2016-07-08	Oln	1	6	0	0	0	0	0	0	0	0	0	0	0	0	22.7281
2016-07-09	Oln	1	6	0	0	0	0	0	0	0	0	0	0	0	0	14.8994
2016-07-10	Oln	1	6	0	0	0	0	0	0	0	0	0	0	0	0	16.4432
2016-07-11	Oln	1	8	0	0	0	0	0	0	0	0	0	0	0	0	34.795
2016-07-12	Oln	1	6	0	0	0	0	0	0	0	0	0	0	0	0	22.212
2016-07-13	Oln	1	6	0	0	0	0	0	0	0	0	0	0	0	0	21.0263
2016-07-14	Oln	1	6	0	0	0	0	0	0	0	0	0	0	0	0	13.2361
2016-07-15	Oln	1	6	0	0	0	0	0	0	0	0	0	0	0	0	14.7175
2016-07-16	Oln	1	6	0	0	0	0	0	0	0	0	0	0	0	0	15.7849
2016-07-17	Oln	1	6	0	0	0	0	0	0	0	0	0	0	0	0	19.1721
2016-07-18	Oln	1	6	0	0	0	0	0	0	0	0	0	0	0	0	10.9475
2016-07-19	Oln	1	6	0	0	0	0	0	0	0	0	0	0	0	0	20.5471
2016-07-20	Oln	1	6	0	0	0	0	0	0	0	0	0	0	0	0	14.1281
2016-07-21	Oln	1	6	0	0	0	0	0	0	1	0	0	0	0	1	21.4165
2016-07-22	Oln	1	6	1	0	0	0	1	0	0	0	0	0	0	0	16.8123
2016-07-23	Oln	1	6	0	0	0	0	0	0	0	0	0	0	0	0	19.3582
2016-07-24	Oln	1	6	0	0	0	0	0	0	0	0	0	0	0	0	23.0401
2016-07-25	Oln	1	6	0	0	0	0	0	0	1	0	0	1	0	0	25.9218
2016-07-26	Oln	1	7	0	0	0	0	0	0	0	0	0	0	0	0	30.6007
2016-07-27	Oln	1	7	0	0	0	0	0	0	0	0	0	0	0	0	31.523
2016-07-28	Oln	1	6	0	0	0	0	0	0	0	0	0	0	0	0	21.2592
2016-07-29	Oln	1	7	0	0	0	0	0	0	0	0	0	0	0	0	26.5775
2016-07-30	Oln	1	6	0	0	0	0	0	0	0	0	0	0	0	0	22.2484
2016-07-31	Oln	1	7	0	0	0	0	0	0	0	0	0	0	0	0	28.975
2016-08-01	Oln	1	6	0	0	0	0	0	0	0	0	0	0	0	0	17.9531
2016-08-02	Oln	1	6	0	0	0	0	0	0	0	0	0	0	0	0	24.2132
2016-08-03	Oln	1	6	0	0	0	0	0	0	0	0	0	0	0	0	20.4793
2016-08-04	Oln	1	7	0	0	0	0	0	0	0	0	0	0	0	0	26.6593
2016-08-05	Oln	1	7	0	0	0	0	0	0	0	0	0	0	0	0	26.7458
2016-08-06	Oln	1	6	0	0	0	0	0	0	0	0	0	0	0	0	18.464
2016-08-07	Oln	1	6	0	0	0	0	0	0	0	0	0	0	0	0	17.2932
2016-08-08	Oln	1	7	0	0	0	0	0	0	0	0	0	0	0	0	28.2863
2016-08-09	Oln	1	6	0	0	0	0	0	0	0	0	0	0	0	0	16.3769
2016-08-10	Oln	1	6	0	0	0	0	0	0	0	0	0	0	0	0	17.6246
2016-08-11	Oln	1	6	0	0	0	0	0	0	0	0	0	0	0	0	21.3763
2016-08-12	Oln	1	6	0	0	0	0	0	0	0	0	0	0	0	0	20.0411
2016-08-13	Oln	1	6	1	1	0	0	0	0	0	0	0	0	0	0	22.3448
2016-08-14	Oln	1	6	0	0	0	0	0	0	0	0	0	0	0	0	17.9138
2016-08-15	Oln	1	6	0	0	0	0	0	0	0	0	0	0	0	0	14.6003
2016-08-16	Oln	1	5	0	0	0	0	0	0	0	0	0	0	0	0	6.81378
2016-08-17	Oln	1	6	0	0	0	0	0	0	0	0	0	0	0	0	12.6168
2016-08-18	Oln	1	6	0	0	0	0	0	0	1	0	0	1	0	0	14.2082
2016-08-19	Oln	1	7	0	0	0	0	0	0	0	0	0	0	0	0	29.1025
2016-08-20	Oln	1	6	0	0	0	0	0	0	0	0	0	0	0	0	23.7614
2016-08-21	Oln	1	6	0	0	0	0	0	0	0	0	0	0	0	0	23.4175
2016-08-22	Oln	1	6	0	0	0	0	0	0	0	0	0	0	0	0	16.3902
2016-08-23	Oln	1	6	0	0	0	0	0	0	0	0	0	0	0	0	16.8638
2016-08-24	Oln	1	6	0	0	0	0	0	0	0	0	0	0	0	0	15.9694
2016-08-25	Oln	1	7	0	0	0	0	0	0	0	0	0	0	0	0	27.7581
2016-08-26	Oln	1	7	0	0	0	0	0	0	0	0	0	0	0	0	28.4458
2016-08-27	Oln	1	8	0	0	0	0	0	0	0	0	0	0	0	0	32.2759
2016-08-28	Oln	1	8	0	0	0	0	0	0	0	0	0	0	0	0	32.8212
2016-08-29	Oln	1	6	0	0	0	0	0	0	0	0	0	0	0	0	20.4782
2016-08-30	Oln	1	5	0	0	0	0	0	0	0	0	0	0	0	0	6.82371
2016-08-31	Oln	1	6	0	0	0	0	0	0	0	0	0	0	0	0	19.9057
2016-09-01	Oln	1	6	0	0	0	0	0	0	0	0	0	0	0	0	24.8056
2016-09-02	Oln	1	6	0	0	0	0	0	0	0	0	0	0	0	0	23.7771
2016-09-03	Oln	1	6	0	0	0	0	0	0	0	0	0	0	0	0	24.3654
2016-09-04	Oln	1	6	0	0	0	0	0	0	0	0	0	0	0	0	16.374
2016-09-05	Oln	1	6	0	0	0	0	0	0	0	0	0	0	0	0	11.6579
2016-09-06	Oln	1	6	0	0	0	0	0	0	0	0	0	0	0	0	18.6628
2016-09-07	Oln	1	6	0	0	0	0	0	0	0	0	0	0	0	0	23.5131
2016-09-08	Oln	1	7	0	0	0	0	0	0	0	0	0	0	0	0	28.1389
2016-09-09	Oln	1	8	0	0	0	0	0	0	0	0	0	0	0	0	32.4256
2016-09-10	Oln	1	7	0	0	0	0	0	0	0	0	0	0	0	0	30.742
2016-09-11	Oln	1	7	0	0	0	0	0	0	0	0	0	0	0	0	27.2794
2016-09-12	Oln	1	7	0	0	0	0	0	0	0	0	0	0	0	0	30.9492
2016-09-13	Oln	1	7	0	0	0	0	0	0	0	0	0	0	0	0	27.376
2016-09-14	Oln	1	6	0	0	0	0	0	0	0	0	0	0	0	0	22.4408
2016-09-15	Oln	1	6	0	0	0	0	0	0	0	0	0	0	0	0	25.2814
2016-09-16	Oln	1	7	0	0	0	0	0	0	0	0	0	0	0	0	26.0111
2016-09-17	Oln	1	6	0	0	0	0	0	0	0	0	0	0	0	0	20.3604
2016-09-18	Oln	1	6	0	0	0	0	0	0	0	0	0	0	0	0	14.2121
2016-09-19	Oln	1	5	0	0	0	0	0	0	0	0	0	0	0	0	6.46725
2016-09-20	Oln	1	6	0	0	0	0	0	0	0	0	0	0	0	0	11.4582
2016-09-21	Oln	1	6	0	0	0	0	0	0	0	0	0	0	0	0	16.4013
2016-09-22	Oln	1	6	0	0	0	0	0	0	0	0	0	0	0	0	10.0172
2016-09-23	Oln	1	5	0	0	0	0	0	0	0	0	0	0	0	0	7.06315
2016-09-24	Oln	1	6	0	0	0	0	0	0	0	0	0	0	0	0	17.4613
2016-09-25	Oln	1	6	0	0	0	0	0	0	0	0	0	0	0	0	21.7562
2016-09-26	Oln	1	6	0	0	0	0	0	0	0	0	0	0	0	0	14.0983
2016-09-27	Oln	1	6	0	0	0	0	0	0	0	0	0	0	0	0	17.3126
2016-09-28	Oln	1	5	0	0	0	0	0	0	0	0	0	0	0	0	7.5837
2016-09-29	Oln	1	6	0	0	0	0	0	0	0	0	0	0	0	0	12.179
2016-09-30	Oln	1	6	0	0	0	0	0	0	0	0	0	0	0	0	20.4567
2016-10-01	Oln	1	6	0	0	0	0	0	0	0	0	0	0	0	0	16.7573
2016-10-02	Oln	1	6	0	0	0	0	0	0	0	0	0	0	0	0	12.7423
2016-10-03	Oln	1	6	0	0	0	0	0	0	0	0	0	0	0	0	11.1321
2016-10-04	Oln	1	5	0	0	0	0	0	0	0	0	0	0	0	0	4.4048
2016-10-05	Oln	1	4	0	0	0	0	0	0	0	0	0	0	0	0	-5.47916
2016-10-06	Oln	1	5	0	0	0	0	0	0	0	0	0	0	0	0	1.77077
2016-10-07	Oln	1	4	0	0	0	0	0	0	1	0	0	0	1	0	-3.35478
2016-10-08	Oln	1	5	0	0	0	0	0	0	0	0	0	0	0	0	1.20025
2016-10-09	Oln	1	5	0	0	0	0	0	0	0	0	0	0	0	0	5.21509
2016-10-10	Oln	1	5	0	0	0	0	0	0	0	0	0	0	0	0	5.60882
2016-10-11	Oln	1	4	0	0	0	0	0	0	0	0	0	0	0	0	-3.1249
2016-10-12	Oln	1	4	0	0	0	0	0	0	0	0	0	0	0	0	-2.30955
2016-10-13	Oln	1	5	0	0	0	0	0	0	0	0	0	0	0	0	7.36409
2016-10-14	Oln	1	5	0	0	0	0	0	0	0	0	0	0	0	0	8.14184
2016-10-15	Oln	1	3	0	0	0	0	0	0	0	0	0	0	0	0	-16.5199
2016-10-16	Oln	1	5	0	0	0	0	0	0	0	0	0	0	0	0	0.608574
2016-10-17	Oln	1	5	0	0	0	0	0	0	0	0	0	0	0	0	4.09149
2016-10-18	Oln	1	4	1	0	1	0	0	0	0	0	0	0	0	0	-0.483326
2016-10-19	Oln	1	4	0	0	0	0	0	0	0	0	0	0	0	0	-1.37131
2016-10-20	Oln	1	4	0	0	0	0	0	0	0	0	0	0	0	0	-1.3578
2016-10-21	Oln	1	4	0	0	0	0	0	0	0	0	0	0	0	0	-3.19219
2016-10-22	Oln	1	4	0	0	0	0	0	0	0	0	0	0	0	0	-3.80945
2016-10-23	Oln	1	5	0	0	0	0	0	0	0	0	0	0	0	0	1.96285
2016-10-24	Oln	1	4	0	0	0	0	0	0	0	0	0	0	0	0	-0.110585
2016-10-25	Oln	1	4	0	0	0	0	0	0	0	0	0	0	0	0	-0.762667
2016-10-26	Oln	1	5	0	0	0	0	0	0	0	0	0	0	0	0	0.13211
2016-10-27	Oln	1	5	0	0	0	0	0	0	0	0	0	0	0	0	3.93866
2016-10-28	Oln	1	4	0	0	0	0	0	0	0	0	0	0	0	0	-1.61486
2016-10-29	Oln	1	4	0	0	0	0	0	0	0	0	0	0	0	0	-8.40336
2016-10-30	Oln	1	4	0	0	0	0	0	0	0	0	0	0	0	0	-1.88205
2016-10-31	Oln	1	5	0	0	0	0	0	0	0	0	0	0	0	0	7.23732
2016-11-01	Oln	1	4	0	0	0	0	0	0	0	0	0	0	0	0	-6.11246
2016-11-02	Oln	1	4	0	0	0	0	0	0	0	0	0	0	0	0	-3.60399
2016-11-03	Oln	1	4	0	0	0	0	0	0	0	0	0	0	0	0	-8.92456
2016-11-04	Oln	1	4	0	0	0	0	0	0	0	0	0	0	0	0	-1.34118
2016-11-05	Oln	1	4	0	0	0	0	0	0	0	0	0	0	0	0	-2.90809
2016-11-06	Oln	1	5	0	0	0	0	0	0	0	0	0	0	0	0	2.08697
2016-11-07	Oln	1	4	0	0	0	0	0	0	0	0	0	0	0	0	-4.12108
2016-11-08	Oln	1	5	0	0	0	0	0	0	0	0	0	0	0	0	8.59098
2016-11-09	Oln	1	4	0	0	0	0	0	0	0	0	0	0	0	0	-0.978271
2016-11-10	Oln	1	5	0	0	0	0	0	0	0	0	0	0	0	0	3.81539
2016-11-11	Oln	1	4	0	0	0	0	0	0	0	0	0	0	0	0	-5.61984
2016-11-12	Oln	1	5	0	0	0	0	0	0	0	0	0	0	0	0	2.33928
2016-11-13	Oln	1	4	0	0	0	0	0	0	0	0	0	0	0	0	-5.94969
2016-11-14	Oln	1	4	0	0	0	0	0	0	0	0	0	0	0	0	-3.592
2016-11-15	Oln	1	3	0	0	0	0	0	0	0	0	0	0	0	0	-15.2462
2016-11-16	Oln	1	4	0	0	0	0	0	0	0	0	0	0	0	0	-3.20855
2016-11-17	Oln	1	5	0	0	0	0	0	0	0	0	0	0	0	0	0.892348
2016-11-18	Oln	1	4	0	0	0	0	0	0	0	0	0	0	0	0	-2.64754
2016-11-19	Oln	1	5	0	0	0	0	0	0	0	0	0	0	0	0	0.497062
2016-11-20	Oln	1	5	0	0	0	0	0	0	0	0	0	0	0	0	3.2763
2016-11-21	Oln	1	4	0	0	0	0	0	0	0	0	0	0	0	0	-1.67272
2016-11-22	Oln	1	4	0	0	0	0	0	0	0	0	0	0	0	0	-2.58063
2016-11-23	Oln	1	4	0	0	0	0	0	0	0	0	0	0	0	0	-2.39972
2016-11-24	Oln	1	4	0	0	0	0	0	0	0	0	0	0	0	0	-0.045955
2016-11-25	Oln	1	5	0	0	0	0	0	0	0	0	0	0	0	0	0.311547
2016-11-26	Oln	1	4	0	0	0	0	0	0	0	0	0	0	0	0	-9.30052
2016-11-27	Oln	1	4	0	0	0	0	0	0	0	0	0	0	0	0	-6.88537
2016-11-28	Oln	1	4	0	0	0	0	0	0	0	0	0	0	0	0	-9.48161
2016-11-29	Oln	1	5	0	0	0	0	0	0	0	0	0	0	0	0	2.62711
2016-11-30	Oln	1	4	0	0	0	0	0	0	0	0	0	0	0	0	-11.4847
2016-12-01	Oln	1	4	0	0	0	0	0	0	0	0	0	0	0	0	-4.1199
2016-12-02	Oln	1	4	0	0	0	0	0	0	0	0	0	0	0	0	-8.52527
2016-12-03	Oln	1	4	0	0	0	0	0	0	0	0	0	0	0	0	-4.9145
2016-12-04	Oln	1	4	0	0	0	0	0	0	0	0	0	0	0	0	-2.57827
2016-12-05	Oln	1	4	0	0	0	0	0	0	0	0	0	0	0	0	-11.6593
2016-12-06	Oln	1	4	0	0	0	0	0	0	0	0	0	0	0	0	-4.99097
2016-12-07	Oln	1	4	0	0	0	0	0	0	0	0	0	0	0	0	-10.4608
2016-12-08	Oln	1	4	0	0	0	0	0	0	0	0	0	0	0	0	-4.84216
2016-12-09	Oln	1	4	0	0	0	0	0	0	0	0	0	0	0	0	-3.01201
2016-12-10	Oln	1	4	0	0	0	0	0	0	0	0	0	0	0	0	-4.04778
2016-12-11	Oln	1	5	0	0	0	0	0	0	0	0	0	0	0	0	0.425796
2016-12-12	Oln	1	3	0	0	0	0	0	0	0	0	0	0	0	0	-18.58
2016-12-13	Oln	1	4	0	0	0	0	0	0	0	0	0	0	0	0	-10.2747
2016-12-14	Oln	1	4	0	0	0	0	0	0	0	0	0	0	0	0	-8.58554
2016-12-15	Oln	1	4	0	0	0	0	0	0	0	0	0	0	0	0	-2.26081
2016-12-16	Oln	1	4	0	0	0	0	0	0	0	0	0	0	0	0	-7.50612
2016-12-17	Oln	1	4	0	0	0	0	0	0	0	0	0	0	0	0	-8.74217
2016-12-18	Oln	1	4	0	0	0	0	0	0	0	0	0	0	0	0	-5.92767
2016-12-19	Oln	1	4	0	0	0	0	0	0	0	0	0	0	0	0	-7.69414
2016-12-20	Oln	1	4	0	0	0	0	0	0	0	0	0	0	0	0	-2.83817
2016-12-21	Oln	1	3	0	0	0	0	0	0	0	0	0	0	0	0	-14.5185
2016-12-22	Oln	1	4	0	0	0	0	0	0	0	0	0	0	0	0	-1.60784
2016-12-23	Oln	1	4	0	0	0	0	0	0	0	0	0	0	0	0	-10.5045
2016-12-24	Oln	1	4	0	0	0	0	0	0	0	0	0	0	0	0	-7.90371
2016-12-25	Oln	1	4	0	0	0	0	0	0	0	0	0	0	0	0	-5.47544
2016-12-26	Oln	1	4	0	0	0	0	0	0	0	0	0	0	0	0	-1.68032
2016-12-27	Oln	1	3	0	0	0	0	0	0	0	0	0	0	0	0	-14.5744
2016-12-28	Oln	1	3	0	0	0	0	0	0	0	0	0	0	0	0	-17.7119
2016-12-29	Oln	1	4	0	0	0	0	0	0	0	0	0	0	0	0	-1.38764
2016-12-30	Oln	1	4	0	0	0	0	0	0	0	0	0	0	0	0	-0.811095
2016-12-31	Oln	1	4	0	0	0	0	0	0	0	0	0	0	0	0	-9.52922
2017-01-01	Oln	1	4	0	0	0	0	0	0	0	0	0	0	0	0	-9.67332
2017-01-02	Oln	1	4	0	0	0	0	0	0	1	0	0	0	0	1	-11.1094
2017-01-03	Oln	1	3	0	0	0	0	0	0	0	0	0	0	0	0	-14.565
2017-01-04	Oln	1	3	0	0	0	0	0	0	0	0	0	0	0	0	-14.8506
2017-01-05	Oln	1	2	0	0	0	0	0	0	0	0	0	0	0	0	-31.9097
2017-01-06	Oln	1	3	0	0	0	0	0	0	0	0	0	0	0	0	-25.2691
2017-01-07	Oln	1	3	0	0	0	0	0	0	0	0	0	0	0	0	-19.7575
2017-01-08	Oln	1	4	0	0	0	0	0	0	0	0	0	0	0	0	-7.97245
2017-01-09	Oln	1	4	0	0	0	0	0	0	0	0	0	0	0	0	-10.0386
2017-01-10	Oln	1	4	0	0	0	0	0	0	0	0	0	0	0	0	-9.63541
2017-01-11	Oln	1	3	0	0	0	0	0	0	0	0	0	0	0	0	-17.5191
2017-01-12	Oln	1	3	0	0	0	0	0	0	0	0	0	0	0	0	-13.8595
2017-01-13	Oln	1	3	0	0	0	0	0	0	0	0	0	0	0	0	-18.0897
2017-01-14	Oln	1	4	0	0	0	0	0	0	0	0	0	0	0	0	-8.58685
2017-01-15	Oln	1	4	0	0	0	0	0	0	0	0	0	0	0	0	-5.68895
2017-01-16	Oln	1	4	1	0	0	0	0	1	0	0	0	0	0	0	-3.08222
2017-01-17	Oln	1	4	0	0	0	0	0	0	0	0	0	0	0	0	-2.68245
2017-01-18	Oln	1	4	0	0	0	0	0	0	0	0	0	0	0	0	-0.917086
2017-01-19	Oln	1	3	0	0	0	0	0	0	0	0	0	0	0	0	-20.7872
2017-01-20	Oln	1	4	0	0	0	0	0	0	0	0	0	0	0	0	-8.6771
2017-01-21	Oln	1	5	0	0	0	0	0	0	0	0	0	0	0	0	1.91479
2017-01-22	Oln	1	4	0	0	0	0	0	0	0	0	0	0	0	0	-5.95835
2017-01-23	Oln	1	4	0	0	0	0	0	0	0	0	0	0	0	0	-2.36622
2017-01-24	Oln	1	4	0	0	0	0	0	0	0	0	0	0	0	0	-4.99032
2017-01-25	Oln	1	4	0	0	0	0	0	0	0	0	0	0	0	0	-1.37512
2017-01-26	Oln	1	4	0	0	0	0	0	0	0	0	0	0	0	0	-8.27321
2017-01-27	Oln	1	5	2	0	1	0	0	1	0	0	0	0	0	0	5.62571
2017-01-28	Oln	1	4	0	0	0	0	0	0	0	0	0	0	0	0	-5.46516
2017-01-29	Oln	1	4	0	0	0	0	0	0	0	0	0	0	0	0	-2.53415
2017-01-30	Oln	1	3	0	0	0	0	0	0	1	0	1	0	0	0	-16.5723
2017-01-31	Oln	1	4	0	0	0	0	0	0	0	0	0	0	0	0	-8.28448
2017-02-01	Oln	1	4	0	0	0	0	0	0	0	0	0	0	0	0	-8.28955
2017-02-02	Oln	1	4	0	0	0	0	0	0	0	0	0	0	0	0	-3.10813
2017-02-03	Oln	1	4	0	0	0	0	0	0	0	0	0	0	0	0	-5.86666
2017-02-04	Oln	1	3	0	0	0	0	0	0	0	0	0	0	0	0	-16.935
2017-02-05	Oln	1	4	0	0	0	0	0	0	1	0	1	0	0	0	-9.78317
2017-02-06	Oln	1	4	0	0	0	0	0	0	0	0	0	0	0	0	-12.3178
2017-02-07	Oln	1	3	1	0	0	0	0	1	0	0	0	0	0	0	-26.3108
2017-02-08	Oln	1	2	0	0	0	0	0	0	0	0	0	0	0	0	-28.6183
2017-02-09	Oln	1	3	0	0	0	0	0	0	0	0	0	0	0	0	-22.485
2017-02-10	Oln	1	3	0	0	0	0	0	0	0	0	0	0	0	0	-13.0928
2017-02-11	Oln	1	4	1	0	0	0	1	0	0	0	0	0	0	0	-12.6228
2017-02-12	Oln	1	3	0	0	0	0	0	0	0	0	0	0	0	0	-20.1011
2017-02-13	Oln	1	4	0	0	0	0	0	0	1	0	0	0	0	1	-0.890355
2017-02-14	Oln	1	3	0	0	0	0	0	0	0	0	0	0	0	0	-15.7579
2017-02-15	Oln	1	4	0	0	0	0	0	0	0	0	0	0	0	0	-1.38099
2017-02-16	Oln	1	6	0	0	0	0	0	0	0	0	0	0	0	0	9.54843
2017-02-17	Oln	1	5	0	0	0	0	0	0	0	0	0	0	0	0	2.36298
2017-02-18	Oln	1	4	0	0	0	0	0	0	0	0	0	0	0	0	-4.75987
2017-02-19	Oln	1	4	0	0	0	0	0	0	0	0	0	0	0	0	-5.67974
2017-02-20	Oln	1	4	0	0	0	0	0	0	0	0	0	0	0	0	-9.21
2017-02-21	Oln	1	4	0	0	0	0	0	0	0	0	0	0	0	0	-7.37955
2017-02-22	Oln	1	4	0	0	0	0	0	0	0	0	0	0	0	0	-9.95806
2017-02-23	Oln	1	4	0	0	0	0	0	0	0	0	0	0	0	0	-7.25557
2017-02-24	Oln	1	3	0	0	0	0	0	0	0	0	0	0	0	0	-15.5616
2017-02-25	Oln	1	4	0	0	0	0	0	0	0	0	0	0	0	0	-10.6232
2017-02-26	Oln	1	4	0	0	0	0	0	0	0	0	0	0	0	0	-9.93257
2017-02-27	Oln	1	5	0	0	0	0	0	0	0	0	0	0	0	0	5.1523
2017-02-28	Oln	1	6	0	0	0	0	0	0	0	0	0	0	0	0	10.7954
2017-03-01	Oln	1	4	0	0	0	0	0	0	0	0	0	0	0	0	-1.66058
2017-03-02	Oln	1	4	0	0	0	0	0	0	1	0	0	0	0	1	-9.7292
2017-03-03	Oln	1	5	0	0	0	0	0	0	0	0	0	0	0	0	0.832649
2017-03-04	Oln	1	5	0	0	0	0	0	0	0	0	0	0	0	0	1.32917
2017-03-05	Oln	1	5	0	0	0	0	0	0	0	0	0	0	0	0	6.2
2017-03-06	Oln	1	3	0	0	0	0	0	0	0	0	0	0	0	0	-13.5448
2017-03-07	Oln	1	4	0	0	0	0	0	0	0	0	0	0	0	0	-3.8371
2017-03-08	Oln	1	4	0	0	0	0	0	0	0	0	0	0	0	0	-1.41255
2017-03-09	Oln	1	5	0	0	0	0	0	0	0	0	0	0	0	0	2.84557
2017-03-10	Oln	1	4	0	0	0	0	0	0	0	0	0	0	0	0	-0.660472
2017-03-11	Oln	1	5	0	0	0	0	0	0	0	0	0	0	0	0	0.676007
2017-03-12	Oln	1	4	0	0	0	0	0	0	1	1	0	0	0	0	-2.52531
2017-03-13	Oln	1	5	0	0	0	0	0	0	0	0	0	0	0	0	0.51846
2017-03-14	Oln	1	6	0	0	0	0	0	0	0	0	0	0	0	0	12.8923
2017-03-15	Oln	1	4	0	0	0	0	0	0	0	0	0	0	0	0	-1.25052
2017-03-16	Oln	1	4	0	0	0	0	0	0	0	0	0	0	0	0	-3.88352
2017-03-17	Oln	1	4	0	0	0	0	0	0	0	0	0	0	0	0	-2.03003
2017-03-18	Oln	1	4	0	0	0	0	0	0	1	0	0	1	0	0	-6.26891
2017-03-19	Oln	1	3	0	0	0	0	0	0	0	0	0	0	0	0	-13.3883
2017-03-20	Oln	1	5	0	0	0	0	0	0	0	0	0	0	0	0	1.02842
2017-03-21	Oln	1	5	0	0	0	0	0	0	0	0	0	0	0	0	5.3061
2017-03-22	Oln	1	5	0	0	0	0	0	0	0	0	0	0	0	0	6.74747
2017-03-23	Oln	1	4	1	0	0	0	0	1	0	0	0	0	0	0	-0.710264
2017-03-24	Oln	1	5	0	0	0	0	0	0	0	0	0	0	0	0	2.11337
2017-03-25	Oln	1	4	0	0	0	0	0	0	0	0	0	0	0	0	-4.65594
2017-03-26	Oln	1	5	0	0	0	0	0	0	0	0	0	0	0	0	6.94829
2017-03-27	Oln	1	6	0	0	0	0	0	0	0	0	0	0	0	0	12.7443
2017-03-28	Oln	1	6	0	0	0	0	0	0	0	0	0	0	0	0	14.8953
2017-03-29	Oln	1	6	0	0	0	0	0	0	0	0	0	0	0	0	12.5582
2017-03-30	Oln	1	6	0	0	0	0	0	0	0	0	0	0	0	0	14.848
2017-03-31	Oln	1	6	0	0	0	0	0	0	0	0	0	0	0	0	16.3917
2017-04-01	Oln	1	6	0	0	0	0	0	0	0	0	0	0	0	0	15.1407
2017-04-02	Oln	1	6	0	0	0	0	0	0	0	0	0	0	0	0	20.0881
2017-04-03	Oln	1	6	0	0	0	0	0	0	0	0	0	0	0	0	10.2379
2017-04-04	Oln	1	6	0	0	0	0	0	0	0	0	0	0	0	0	15.8709
2017-04-05	Oln	1	6	0	0	0	0	0	0	0	0	0	0	0	0	9.59213
2017-04-06	Oln	1	3	0	0	0	0	0	0	0	0	0	0	0	0	-13.6397
2017-04-07	Oln	1	5	0	0	0	0	0	0	0	0	0	0	0	0	6.52364
2017-04-08	Oln	1	5	0	0	0	0	0	0	0	0	0	0	0	0	7.73856
2017-04-09	Oln	1	5	0	0	0	0	0	0	0	0	0	0	0	0	6.63459
2017-04-10	Oln	1	6	0	0	0	0	0	0	0	0	0	0	0	0	15.6954
2017-04-11	Oln	1	5	0	0	0	0	0	0	0	0	0	0	0	0	2.31454
2017-04-12	Oln	1	4	0	0	0	0	0	0	0	0	0	0	0	0	-1.36664
2017-04-13	Oln	1	4	0	0	0	0	0	0	0	0	0	0	0	0	-4.68403
2017-04-14	Oln	1	4	0	0	0	0	0	0	0	0	0	0	0	0	-0.820874
2017-04-15	Oln	1	5	0	0	0	0	0	0	0	0	0	0	0	0	5.23447
2017-04-16	Oln	1	4	0	0	0	0	0	0	0	0	0	0	0	0	-6.07075
2017-04-17	Oln	1	5	0	0	0	0	0	0	0	0	0	0	0	0	2.68739
2017-04-18	Oln	1	4	0	0	0	0	0	0	0	0	0	0	0	0	-2.35517
2017-04-19	Oln	1	4	0	0	0	0	0	0	0	0	0	0	0	0	-0.305424
2017-04-20	Oln	1	6	0	0	0	0	0	0	0	0	0	0	0	0	10.3626
2017-04-21	Oln	1	5	0	0	0	0	0	0	0	0	0	0	0	0	0.385752
2017-04-22	Oln	1	5	0	0	0	0	0	0	0	0	0	0	0	0	1.20029
2017-04-23	Oln	1	5	0	0	0	0	0	0	0	0	0	0	0	0	2.03283
2017-04-24	Oln	1	4	0	0	0	0	0	0	0	0	0	0	0	0	-3.74015
2017-04-25	Oln	1	5	0	0	0	0	0	0	0	0	0	0	0	0	5.60729
2017-04-26	Oln	1	5	0	0	0	0	0	0	0	0	0	0	0	0	5.42189
2017-04-27	Oln	1	5	0	0	0	0	0	0	0	0	0	0	0	0	4.40742
2017-04-28	Oln	1	4	0	0	0	0	0	0	0	0	0	0	0	0	-1.05321
2017-04-29	Oln	1	4	0	0	0	0	0	0	0	0	0	0	0	0	-5.46027
2017-04-30	Oln	1	5	0	0	0	0	0	0	0	0	0	0	0	0	8.86325
2017-05-01	Oln	1	6	0	0	0	0	0	0	0	0	0	0	0	0	10.5963
2017-05-02	Oln	1	5	0	0	0	0	0	0	0	0	0	0	0	0	8.76952
2017-05-03	Oln	1	5	0	0	0	0	0	0	0	0	0	0	0	0	8.029
2017-05-04	Oln	1	5	1	0	0	0	1	0	0	0	0	0	0	0	3.01057
2017-05-05	Oln	1	6	0	0	0	0	0	0	0	0	0	0	0	0	20.1046
2017-05-06	Oln	1	6	0	0	0	0	0	0	0	0	0	0	0	0	21.7098
2017-05-07	Oln	1	5	0	0	0	0	0	0	0	0	0	0	0	0	4.97845
2017-05-08	Oln	1	4	0	0	0	0	0	0	0	0	0	0	0	0	-5.73557
2017-05-09	Oln	1	4	0	0	0	0	0	0	0	0	0	0	0	0	-12.0711
2017-05-10	Oln	1	4	0	0	0	0	0	0	0	0	0	0	0	0	-0.411799
2017-05-11	Oln	1	6	0	0	0	0	0	0	0	0	0	0	0	0	10.8124
2017-05-12	Oln	1	6	1	0	0	0	0	1	0	0	0	0	0	0	13.3949
2017-05-13	Oln	1	6	0	0	0	0	0	0	0	0	0	0	0	0	23.799
2017-05-14	Oln	1	6	0	0	0	0	0	0	1	0	0	1	0	0	22.4835
2017-05-15	Oln	1	6	0	0	0	0	0	0	0	0	0	0	0	0	15.0823
2017-05-16	Oln	1	6	0	0	0	0	0	0	0	0	0	0	0	0	21.085
2017-05-17	Oln	1	6	0	0	0	0	0	0	0	0	0	0	0	0	21.4555
2017-05-18	Oln	1	7	0	0	0	0	0	0	0	0	0	0	0	0	27.4435
2017-05-19	Oln	1	7	0	0	0	0	0	0	0	0	0	0	0	0	27.0302
2017-05-20	Oln	1	8	0	0	0	0	0	0	0	0	0	0	0	0	32.5387
2017-05-21	Oln	1	6	0	0	0	0	0	0	0	0	0	0	0	0	15.6414
2017-05-22	Oln	1	6	0	0	0	0	0	0	0	0	0	0	0	0	18.2326
2017-05-23	Oln	1	6	0	0	0	0	0	0	0	0	0	0	0	0	16.1738
2017-05-24	Oln	1	6	0	0	0	0	0	0	0	0	0	0	0	0	14.2312
2017-05-25	Oln	1	6	0	0	0	0	0	0	0	0	0	0	0	0	19.6137
2017-05-26	Oln	1	6	0	0	0	0	0	0	0	0	0	0	0	0	17.6046
2017-05-27	Oln	1	6	0	0	0	0	0	0	0	0	0	0	0	0	23.9991
2017-05-28	Oln	1	7	0	0	0	0	0	0	0	0	0	0	0	0	29.3939
2017-05-29	Oln	1	6	0	0	0	0	0	0	1	1	0	0	0	0	22.5724
2017-05-30	Oln	1	6	0	0	0	0	0	0	0	0	0	0	0	0	24.8674
2017-05-31	Oln	1	6	0	0	0	0	0	0	0	0	0	0	0	0	14.2253
2017-06-01	Oln	1	5	0	0	0	0	0	0	0	0	0	0	0	0	4.68525
2017-06-02	Oln	1	5	0	0	0	0	0	0	0	0	0	0	0	0	8.39321
2017-06-03	Oln	1	6	0	0	0	0	0	0	0	0	0	0	0	0	18.1398
2017-06-04	Oln	1	6	0	0	0	0	0	0	0	0	0	0	0	0	14.0291
2017-06-05	Oln	1	6	0	0	0	0	0	0	0	0	0	0	0	0	15.1351
2017-06-06	Oln	1	6	0	0	0	0	0	0	0	0	0	0	0	0	17.3098
2017-06-07	Oln	1	6	0	0	0	0	0	0	0	0	0	0	0	0	21.8566
2017-06-08	Oln	1	6	0	0	0	0	0	0	0	0	0	0	0	0	18.8073
2017-06-09	Oln	1	6	0	0	0	0	0	0	0	0	0	0	0	0	22.9098
2017-06-10	Oln	1	6	0	0	0	0	0	0	0	0	0	0	0	0	17.4846
2017-06-11	Oln	1	6	0	0	0	0	0	0	0	0	0	0	0	0	18.9465
2017-06-12	Oln	1	6	0	0	0	0	0	0	0	0	0	0	0	0	19.4138
2017-06-13	Oln	1	5	1	0	0	0	0	1	0	0	0	0	0	0	7.37331
2017-06-14	Oln	1	6	0	0	0	0	0	0	0	0	0	0	0	0	13.525
2017-06-15	Oln	1	6	0	0	0	0	0	0	0	0	0	0	0	0	20.8091
2017-06-16	Oln	1	6	0	0	0	0	0	0	0	0	0	0	0	0	14.2333
2017-06-17	Oln	1	6	0	0	0	0	0	0	0	0	0	0	0	0	22.7153
2017-06-18	Oln	1	6	0	0	0	0	0	0	0	0	0	0	0	0	22.4803
2017-06-19	Oln	1	7	0	0	0	0	0	0	0	0	0	0	0	0	27.3168
2017-06-20	Oln	1	6	0	0	0	0	0	0	0	0	0	0	0	0	24.0633
2017-06-21	Oln	1	6	0	0	0	0	0	0	0	0	0	0	0	0	20.4343
2017-06-22	Oln	1	6	0	0	0	0	0	0	0	0	0	0	0	0	20.9364
2017-06-23	Oln	1	6	0	0	0	0	0	0	0	0	0	0	0	0	18.5488
2017-06-24	Oln	1	6	0	0	0	0	0	0	0	0	0	0	0	0	15.4312
2017-06-25	Oln	1	6	0	0	0	0	0	0	0	0	0	0	0	0	17.516
2017-06-26	Oln	1	6	0	0	0	0	0	0	0	0	0	0	0	0	17.5387
2017-06-27	Oln	1	6	0	0	0	0	0	0	0	0	0	0	0	0	19.702
2017-06-28	Oln	1	6	0	0	0	0	0	0	0	0	0	0	0	0	23.7805
2017-06-29	Oln	1	7	0	0	0	0	0	0	1	0	0	0	0	1	29.1353
2017-06-30	Oln	1	6	0	0	0	0	0	0	0	0	0	0	0	0	9.91977
2017-07-01	Oln	1	6	0	0	0	0	0	0	0	0	0	0	0	0	12.6653
2017-07-02	Oln	1	6	0	0	0	0	0	0	0	0	0	0	0	0	14.6338
2017-07-03	Oln	1	6	0	0	0	0	0	0	0	0	0	0	0	0	15.0953
2017-07-04	Oln	1	6	0	0	0	0	0	0	0	0	0	0	0	0	10.4888
2017-07-05	Oln	1	6	0	0	0	0	0	0	0	0	0	0	0	0	12.3924
2017-07-06	Oln	1	6	0	0	0	0	0	0	0	0	0	0	0	0	20.5859
2017-07-07	Oln	1	6	0	0	0	0	0	0	0	0	0	0	0	0	24.0637
2017-07-08	Oln	1	6	0	0	0	0	0	0	0	0	0	0	0	0	20.7272
2017-07-09	Oln	1	6	0	0	0	0	0	0	0	0	0	0	0	0	19.8992
2017-07-10	Oln	1	6	0	0	0	0	0	0	0	0	0	0	0	0	25.1438
2017-07-11	Oln	1	6	0	0	0	0	0	0	0	0	0	0	0	0	22.4342
2017-07-12	Oln	1	6	1	0	0	1	0	0	0	0	0	0	0	0	25.0805
2017-07-13	Oln	1	6	0	0	0	0	0	0	0	0	0	0	0	0	11.0056
2017-07-14	Oln	1	6	0	0	0	0	0	0	0	0	0	0	0	0	13.1323
2017-07-15	Oln	1	6	0	0	0	0	0	0	0	0	0	0	0	0	18.5003
2017-07-16	Oln	1	6	0	0	0	0	0	0	0	0	0	0	0	0	20.3178
2017-07-17	Oln	1	6	0	0	0	0	0	0	0	0	0	0	0	0	18.8247
2017-07-18	Oln	1	6	0	0	0	0	0	0	0	0	0	0	0	0	16.0633
2017-07-19	Oln	1	6	0	0	0	0	0	0	0	0	0	0	0	0	25.1209
2017-07-20	Oln	1	6	0	0	0	0	0	0	0	0	0	0	0	0	24.1729
2017-07-21	Oln	1	6	0	0	0	0	0	0	0	0	0	0	0	0	12.8709
2017-07-22	Oln	1	6	0	0	0	0	0	0	1	0	0	1	0	0	18.3375
2017-07-23	Oln	1	6	0	0	0	0	0	0	0	0	0	0	0	0	18.3133
2017-07-24	Oln	1	7	0	0	0	0	0	0	0	0	0	0	0	0	26.1285
2017-07-25	Oln	1	6	0	0	0	0	0	0	0	0	0	0	0	0	19.3843
2017-07-26	Oln	1	6	0	0	0	0	0	0	0	0	0	0	0	0	14.6402
2017-07-27	Oln	1	6	0	0	0	0	0	0	1	0	0	0	1	0	20.6816
2017-07-28	Oln	1	6	0	0	0	0	0	0	0	0	0	0	0	0	19.1203
2017-07-29	Oln	1	6	0	0	0	0	0	0	0	0	0	0	0	0	24.123
2017-07-30	Oln	1	7	0	0	0	0	0	0	0	0	0	0	0	0	30.8623
2017-07-31	Oln	1	7	0	0	0	0	0	0	0	0	0	0	0	0	30.5357
2017-08-01	Oln	1	8	0	0	0	0	0	0	0	0	0	0	0	0	32.4478
2017-08-02	Oln	1	7	0	0	0	0	0	0	0	0	0	0	0	0	29.9409
2017-08-03	Oln	1	6	0	0	0	0	0	0	0	0	0	0	0	0	21.2708
2017-08-04	Oln	1	6	0	0	0	0	0	0	0	0	0	0	0	0	19.9094
2017-08-05	Oln	1	6	0	0	0	0	0	0	0	0	0	0	0	0	23.4008
2017-08-06	Oln	1	6	0	0	0	0	0	0	0	0	0	0	0	0	20.8264
2017-08-07	Oln	1	6	0	0	0	0	0	0	0	0	0	0	0	0	23.3108
2017-08-08	Oln	1	6	0	0	0	0	0	0	0	0	0	0	0	0	24.0363
2017-08-09	Oln	1	7	0	0	0	0	0	0	0	0	0	0	0	0	27.7473
2017-08-10	Oln	1	6	0	0	0	0	0	0	0	0	0	0	0	0	22.0481
2017-08-11	Oln	1	8	1	0	0	0	1	0	0	0	0	0	0	0	32.9536
2017-08-12	Oln	1	6	0	0	0	0	0	0	0	0	0	0	0	0	20.6363
2017-08-13	Oln	1	6	0	0	0	0	0	0	0	0	0	0	0	0	21.0258
2017-08-14	Oln	1	6	0	0	0	0	0	0	0	0	0	0	0	0	19.4351
2017-08-15	Oln	1	6	0	0	0	0	0	0	0	0	0	0	0	0	22.2695
2017-08-16	Oln	1	7	0	0	0	0	0	0	0	0	0	0	0	0	28.4056
2017-08-17	Oln	1	6	0	0	0	0	0	0	0	0	0	0	0	0	25.0521
2017-08-18	Oln	1	7	1	0	0	1	0	0	0	0	0	0	0	0	29.1337
2017-08-19	Oln	1	6	0	0	0	0	0	0	0	0	0	0	0	0	19.3686
2017-08-20	Oln	1	6	0	0	0	0	0	0	0	0	0	0	0	0	18.2709
2017-08-21	Oln	1	6	0	0	0	0	0	0	0	0	0	0	0	0	10.5476
2017-08-22	Oln	1	6	0	0	0	0	0	0	0	0	0	0	0	0	20.8155
2017-08-23	Oln	1	6	0	0	0	0	0	0	0	0	0	0	0	0	14.2846
2017-08-24	Oln	1	6	0	0	0	0	0	0	0	0	0	0	0	0	13.5733
2017-08-25	Oln	1	6	0	0	0	0	0	0	0	0	0	0	0	0	21.2269
2017-08-26	Oln	1	6	0	0	0	0	0	0	0	0	0	0	0	0	17.1097
2017-08-27	Oln	1	6	0	0	0	0	0	0	0	0	0	0	0	0	9.05181
2017-08-28	Oln	1	6	0	0	0	0	0	0	1	0	0	0	1	0	17.8106
2017-08-29	Oln	1	6	0	0	0	0	0	0	0	0	0	0	0	0	21.5788
2017-08-30	Oln	1	6	0	0	0	0	0	0	0	0	0	0	0	0	25.807
2017-08-31	Oln	1	6	0	0	0	0	0	0	0	0	0	0	0	0	22.4876
2017-09-01	Oln	1	6	0	0	0	0	0	0	0	0	0	0	0	0	16.1766
2017-09-02	Oln	1	5	0	0	0	0	0	0	0	0	0	0	0	0	4.20122
2017-09-03	Oln	1	6	0	0	0	0	0	0	0	0	0	0	0	0	10.0678
2017-09-04	Oln	1	6	0	0	0	0	0	0	0	0	0	0	0	0	11.6013
2017-09-05	Oln	1	6	0	0	0	0	0	0	0	0	0	0	0	0	16.7207
2017-09-06	Oln	1	6	0	0	0	0	0	0	0	0	0	0	0	0	20.6439
2017-09-07	Oln	1	5	0	0	0	0	0	0	0	0	0	0	0	0	5.29855
2017-09-08	Oln	1	6	0	0	0	0	0	0	0	0	0	0	0	0	12.8475
2017-09-09	Oln	1	6	0	0	0	0	0	0	0	0	0	0	0	0	15.2194
2017-09-10	Oln	1	6	0	0	0	0	0	0	0	0	0	0	0	0	17.3152
2017-09-11	Oln	1	6	0	0	0	0	0	0	0	0	0	0	0	0	15.8762
2017-09-12	Oln	1	6	0	0	0	0	0	0	0	0	0	0	0	0	15.7057
2017-09-13	Oln	1	5	0	0	0	0	0	0	0	0	0	0	0	0	6.34792
2017-09-14	Oln	1	5	1	0	0	0	0	1	0	0	0	0	0	0	7.05046
2017-09-15	Oln	1	6	0	0	0	0	0	0	0	0	0	0	0	0	12.0816
2017-09-16	Oln	1	6	0	0	0	0	0	0	0	0	0	0	0	0	18.3586
2017-09-17	Oln	1	6	0	0	0	0	0	0	0	0	0	0	0	0	14.9834
2017-09-18	Oln	1	4	0	0	0	0	0	0	0	0	0	0	0	0	-3.12907
2017-09-19	Oln	1	6	0	0	0	0	0	0	0	0	0	0	0	0	17.515
2017-09-20	Oln	1	6	0	0	0	0	0	0	0	0	0	0	0	0	13.988
2017-09-21	Oln	1	5	0	0	0	0	0	0	0	0	0	0	0	0	6.56308
2017-09-22	Oln	1	6	0	0	0	0	0	0	0	0	0	0	0	0	14.7214
2017-09-23	Oln	1	6	0	0	0	0	0	0	0	0	0	0	0	0	14.9382
2017-09-24	Oln	1	6	0	0	0	0	0	0	0	0	0	0	0	0	19.5517
2017-09-25	Oln	1	6	0	0	0	0	0	0	0	0	0	0	0	0	13.0711
2017-09-26	Oln	1	6	0	0	0	0	0	0	0	0	0	0	0	0	17.278
2017-09-27	Oln	1	6	0	0	0	0	0	0	0	0	0	0	0	0	15.8149
2017-09-28	Oln	1	6	0	0	0	0	0	0	0	0	0	0	0	0	14.1777
2017-09-29	Oln	1	6	0	0	0	0	0	0	0	0	0	0	0	0	12.0573
2017-09-30	Oln	1	6	0	0	0	0	0	0	0	0	0	0	0	0	14.5877
2017-10-01	Oln	1	6	0	0	0	0	0	0	0	0	0	0	0	0	11.6839
2017-10-02	Oln	1	6	0	0	0	0	0	0	0	0	0	0	0	0	10.6291
2017-10-03	Oln	1	6	0	0	0	0	0	0	0	0	0	0	0	0	10.5667
2017-10-04	Oln	1	5	0	0	0	0	0	0	0	0	0	0	0	0	0.981805
2017-10-05	Oln	1	4	0	0	0	0	0	0	0	0	0	0	0	0	-0.852216
2017-10-06	Oln	1	6	0	0	0	0	0	0	0	0	0	0	0	0	11.1774
2017-10-07	Oln	1	5	0	0	0	0	0	0	0	0	0	0	0	0	4.46113
2017-10-08	Oln	1	6	0	0	0	0	0	0	0	0	0	0	0	0	10.6692
2017-10-09	Oln	1	5	0	0	0	0	0	0	0	0	0	0	0	0	2.25964
2017-10-10	Oln	1	5	0	0	0	0	0	0	0	0	0	0	0	0	2.99744
2017-10-11	Oln	1	5	0	0	0	0	0	0	0	0	0	0	0	0	8.34046
2017-10-12	Oln	1	5	0	0	0	0	0	0	0	0	0	0	0	0	3.49544
2017-10-13	Oln	1	4	0	0	0	0	0	0	0	0	0	0	0	0	-7.86032
2017-10-14	Oln	1	5	0	0	0	0	0	0	0	0	0	0	0	0	8.996
2017-10-15	Oln	1	5	0	0	0	0	0	0	0	0	0	0	0	0	7.79225
2017-10-16	Oln	1	6	0	0	0	0	0	0	0	0	0	0	0	0	20.8792
2017-10-17	Oln	1	6	0	0	0	0	0	0	1	0	0	0	0	1	15.4496
2017-10-18	Oln	1	6	0	0	0	0	0	0	0	0	0	0	0	0	10.0138
2017-10-19	Oln	1	6	0	0	0	0	0	0	0	0	0	0	0	0	10.0156
2017-10-20	Oln	1	6	0	0	0	0	0	0	0	0	0	0	0	0	10.1939
2017-10-21	Oln	1	6	0	0	0	0	0	0	0	0	0	0	0	0	11.7952
2017-10-22	Oln	1	4	0	0	0	0	0	0	0	0	0	0	0	0	-3.0107
2017-10-23	Oln	1	5	0	0	0	0	0	0	0	0	0	0	0	0	5.58188
2017-10-24	Oln	1	4	0	0	0	0	0	0	0	0	0	0	0	0	-1.30255
2017-10-25	Oln	1	4	1	1	0	0	0	0	0	0	0	0	0	0	-6.4359
2017-10-26	Oln	1	5	0	0	0	0	0	0	0	0	0	0	0	0	3.21227
2017-10-27	Oln	1	5	0	0	0	0	0	0	0	0	0	0	0	0	3.45343
2017-10-28	Oln	1	4	0	0	0	0	0	0	0	0	0	0	0	0	-3.31427
2017-10-29	Oln	1	4	0	0	0	0	0	0	0	0	0	0	0	0	-12.4381
2017-10-30	Oln	1	4	0	0	0	0	0	0	0	0	0	0	0	0	-12.5223
2017-10-31	Oln	1	4	0	0	0	0	0	0	0	0	0	0	0	0	-10.4981
2017-11-01	Oln	1	4	0	0	0	0	0	0	0	0	0	0	0	0	-1.84186
2017-11-02	Oln	1	4	0	0	0	0	0	0	0	0	0	0	0	0	-1.54953
2017-11-03	Oln	1	4	0	0	0	0	0	0	0	0	0	0	0	0	-3.1487
2017-11-04	Oln	1	5	0	0	0	0	0	0	0	0	0	0	0	0	8.93389
2017-11-05	Oln	1	5	0	0	0	0	0	0	0	0	0	0	0	0	2.1846
2017-11-06	Oln	1	5	0	0	0	0	0	0	0	0	0	0	0	0	0.767192
2017-11-07	Oln	1	5	0	0	0	0	0	0	0	0	0	0	0	0	4.40448
2017-11-08	Oln	1	4	0	0	0	0	0	0	0	0	0	0	0	0	-5.14717
2017-11-09	Oln	1	5	0	0	0	0	0	0	0	0	0	0	0	0	0.487361
2017-11-10	Oln	1	4	0	0	0	0	0	0	0	0	0	0	0	0	-0.885556
2017-11-11	Oln	1	4	0	0	0	0	0	0	0	0	0	0	0	0	-11.5551
2017-11-12	Oln	1	4	0	0	0	0	0	0	0	0	0	0	0	0	-1.77899
2017-11-13	Oln	1	5	0	0	0	0	0	0	0	0	0	0	0	0	0.683303
2017-11-14	Oln	1	5	0	0	0	0	0	0	0	0	0	0	0	0	0.54371
2017-11-15	Oln	1	4	0	0	0	0	0	0	0	0	0	0	0	0	-2.83263
2017-11-16	Oln	1	4	0	0	0	0	0	0	0	0	0	0	0	0	-1.84161
2017-11-17	Oln	1	5	0	0	0	0	0	0	0	0	0	0	0	0	0.765312
2017-11-18	Oln	1	4	0	0	0	0	0	0	0	0	0	0	0	0	-6.76864
2017-11-19	Oln	1	4	0	0	0	0	0	0	1	0	0	1	0	0	-4.00843
2017-11-20	Oln	1	4	1	0	0	0	0	1	0	0	0	0	0	0	-10.349
2017-11-21	Oln	1	4	0	0	0	0	0	0	0	0	0	0	0	0	-5.83661
2017-11-22	Oln	1	4	0	0	0	0	0	0	0	0	0	0	0	0	-10.0832
2017-11-23	Oln	1	5	0	0	0	0	0	0	0	0	0	0	0	0	2.52678
2017-11-24	Oln	1	5	0	0	0	0	0	0	0	0	0	0	0	0	1.31178
2017-11-25	Oln	1	5	0	0	0	0	0	0	0	0	0	0	0	0	2.89191
2017-11-26	Oln	1	4	0	0	0	0	0	0	0	0	0	0	0	0	-5.32913
2017-11-27	Oln	1	4	0	0	0	0	0	0	0	0	0	0	0	0	-4.3908
2017-11-28	Oln	1	4	0	0	0	0	0	0	0	0	0	0	0	0	-10.3806
2017-11-29	Oln	1	4	0	0	0	0	0	0	0	0	0	0	0	0	-6.46113
2017-11-30	Oln	1	4	0	0	0	0	0	0	0	0	0	0	0	0	-8.04955
2017-12-01	Oln	1	4	0	0	0	0	0	0	0	0	0	0	0	0	-10.7015
2017-12-02	Oln	1	5	0	0	0	0	0	0	0	0	0	0	0	0	2.75262
2017-12-03	Oln	1	4	0	0	0	0	0	0	0	0	0	0	0	0	-4.95663
2017-12-04	Oln	1	4	0	0	0	0	0	0	0	0	0	0	0	0	-6.52878
2017-12-05	Oln	1	4	0	0	0	0	0	0	0	0	0	0	0	0	-6.89243
2017-12-06	Oln	1	4	0	0	0	0	0	0	0	0	0	0	0	0	-6.87039
2017-12-07	Oln	1	4	0	0	0	0	0	0	0	0	0	0	0	0	-10.0935
2017-12-08	Oln	1	4	0	0	0	0	0	0	0	0	0	0	0	0	-0.368986
2017-12-09	Oln	1	4	0	0	0	0	0	0	0	0	0	0	0	0	-9.12418
2017-12-10	Oln	1	4	0	0	0	0	0	0	0	0	0	0	0	0	-8.83031
2017-12-11	Oln	1	4	0	0	0	0	0	0	0	0	0	0	0	0	-1.91237
2017-12-12	Oln	1	4	0	0	0	0	0	0	0	0	0	0	0	0	-2.9236
2017-12-13	Oln	1	4	0	0	0	0	0	0	0	0	0	0	0	0	-8.00361
2017-12-14	Oln	1	4	1	0	1	0	0	0	0	0	0	0	0	0	-11.1274
2017-12-15	Oln	1	4	0	0	0	0	0	0	0	0	0	0	0	0	-4.34489
2017-12-16	Oln	1	4	1	0	0	0	0	1	0	0	0	0	0	0	-8.61024
2017-12-17	Oln	1	4	0	0	0	0	0	0	0	0	0	0	0	0	-4.84027
2017-12-18	Oln	1	4	1	0	0	0	0	1	0	0	0	0	0	0	-5.60093
2017-12-19	Oln	1	4	0	0	0	0	0	0	0	0	0	0	0	0	-8.8853
2017-12-20	Oln	1	4	0	0	0	0	0	0	0	0	0	0	0	0	-5.18283
2017-12-21	Oln	1	4	0	0	0	0	0	0	0	0	0	0	0	0	-8.87211
2017-12-22	Oln	1	3	0	0	0	0	0	0	0	0	0	0	0	0	-13.7986
2017-12-23	Oln	1	4	0	0	0	0	0	0	0	0	0	0	0	0	-11.5262
2017-12-24	Oln	1	4	0	0	0	0	0	0	0	0	0	0	0	0	-2.63884
2017-12-25	Oln	1	4	0	0	0	0	0	0	0	0	0	0	0	0	-1.86472
2017-12-26	Oln	1	4	0	0	0	0	0	0	0	0	0	0	0	0	-2.75254
2017-12-27	Oln	1	4	0	0	0	0	0	0	0	0	0	0	0	0	-2.05304
2017-12-28	Oln	1	4	0	0	0	0	0	0	0	0	0	0	0	0	-3.91588
2017-12-29	Oln	1	4	0	0	0	0	0	0	1	0	0	1	0	0	-3.77413
2017-12-30	Oln	1	4	0	0	0	0	0	0	0	0	0	0	0	0	-8.80726
2017-12-31	Oln	1	4	0	0	0	0	0	0	0	0	0	0	0	0	-3.41938
2018-01-01	Oln	1	4	0	0	0	0	0	0	0	0	0	0	0	0	-0.519739
2018-01-02	Oln	1	4	0	0	0	0	0	0	0	0	0	0	0	0	-0.789638
2018-01-03	Oln	1	4	0	0	0	0	0	0	0	0	0	0	0	0	-10.573
2018-01-04	Oln	1	4	0	0	0	0	0	0	0	0	0	0	0	0	-8.36885
2018-01-05	Oln	1	4	0	0	0	0	0	0	0	0	0	0	0	0	-4.26469
2018-01-06	Oln	1	4	0	0	0	0	0	0	0	0	0	0	0	0	-4.87835
2018-01-07	Oln	1	4	0	0	0	0	0	0	0	0	0	0	0	0	-1.20992
2018-01-08	Oln	1	5	0	0	0	0	0	0	0	0	0	0	0	0	1.82
2018-01-09	Oln	1	4	0	0	0	0	0	0	0	0	0	0	0	0	-6.7753
2018-01-10	Oln	1	3	0	0	0	0	0	0	0	0	0	0	0	0	-17.5406
2018-01-11	Oln	1	4	0	0	0	0	0	0	0	0	0	0	0	0	-10.426
2018-01-12	Oln	1	3	0	0	0	0	0	0	0	0	0	0	0	0	-16.8496
2018-01-13	Oln	1	4	0	0	0	0	0	0	0	0	0	0	0	0	-10.2975
2018-01-14	Oln	1	3	0	0	0	0	0	0	0	0	0	0	0	0	-17.9255
2018-01-15	Oln	1	3	0	0	0	0	0	0	0	0	0	0	0	0	-21.6015
2018-01-16	Oln	1	3	0	0	0	0	0	0	0	0	0	0	0	0	-26.2871
2018-01-17	Oln	1	4	0	0	0	0	0	0	0	0	0	0	0	0	-7.07531
2018-01-18	Oln	1	4	0	0	0	0	0	0	0	0	0	0	0	0	-11.6046
2018-01-19	Oln	1	3	0	0	0	0	0	0	0	0	0	0	0	0	-19.8471
2018-01-20	Oln	1	4	0	0	0	0	0	0	0	0	0	0	0	0	-9.01428
2018-01-21	Oln	1	4	0	0	0	0	0	0	0	0	0	0	0	0	-4.82086
2018-01-22	Oln	1	3	0	0	0	0	0	0	0	0	0	0	0	0	-19.1332
2018-01-23	Oln	1	3	0	0	0	0	0	0	0	0	0	0	0	0	-15.3598
2018-01-24	Oln	1	4	0	0	0	0	0	0	0	0	0	0	0	0	-11.0344
2018-01-25	Oln	1	4	0	0	0	0	0	0	0	0	0	0	0	0	-1.8064
2018-01-26	Oln	1	4	0	0	0	0	0	0	0	0	0	0	0	0	-1.57704
2018-01-27	Oln	1	4	0	0	0	0	0	0	0	0	0	0	0	0	-1.90912
2018-01-28	Oln	1	4	0	0	0	0	0	0	0	0	0	0	0	0	-5.60706
2018-01-29	Oln	1	4	0	0	0	0	0	0	0	0	0	0	0	0	-2.80206
2018-01-30	Oln	1	3	0	0	0	0	0	0	0	0	0	0	0	0	-15.5276
2018-01-31	Oln	1	4	0	0	0	0	0	0	0	0	0	0	0	0	-9.55327
2018-02-01	Oln	1	5	0	0	0	0	0	0	0	0	0	0	0	0	2.47663
2018-02-02	Oln	1	4	1	0	1	0	0	0	0	0	0	0	0	0	-3.57948
2018-02-03	Oln	1	4	0	0	0	0	0	0	0	0	0	0	0	0	-11.8783
2018-02-04	Oln	1	3	0	0	0	0	0	0	0	0	0	0	0	0	-14.1069
2018-02-05	Oln	1	4	0	0	0	0	0	0	0	0	0	0	0	0	-11.8521
2018-02-06	Oln	1	4	0	0	0	0	0	0	0	0	0	0	0	0	-7.2422
2018-02-07	Oln	1	3	0	0	0	0	0	0	0	0	0	0	0	0	-17.3462
2018-02-08	Oln	1	3	0	0	0	0	0	0	0	0	0	0	0	0	-16.0328
2018-02-09	Oln	1	4	0	0	0	0	0	0	0	0	0	0	0	0	-0.432135
2018-02-10	Oln	1	4	0	0	0	0	0	0	0	0	0	0	0	0	-8.10259
2018-02-11	Oln	1	3	0	0	0	0	0	0	0	0	0	0	0	0	-15.8182
2018-02-12	Oln	1	4	0	0	0	0	0	0	0	0	0	0	0	0	-7.87721
2018-02-13	Oln	1	5	0	0	0	0	0	0	0	0	0	0	0	0	6.6673
2018-02-14	Oln	1	5	0	0	0	0	0	0	0	0	0	0	0	0	1.36198
2018-02-15	Oln	1	4	1	0	0	0	0	1	0	0	0	0	0	0	-8.5593
2018-02-16	Oln	1	4	0	0	0	0	0	0	0	0	0	0	0	0	-10.0858
2018-02-17	Oln	1	4	0	0	0	0	0	0	0	0	0	0	0	0	-3.26225
2018-02-18	Oln	1	4	0	0	0	0	0	0	0	0	0	0	0	0	-7.66093
2018-02-19	Oln	1	4	0	0	0	0	0	0	1	0	0	1	0	0	-3.65126
2018-02-20	Oln	1	4	0	0	0	0	0	0	0	0	0	0	0	0	-3.91398
2018-02-21	Oln	1	4	0	0	0	0	0	0	0	0	0	0	0	0	-8.26591
2018-02-22	Oln	1	4	0	0	0	0	0	0	0	0	0	0	0	0	-9.50957
2018-02-23	Oln	1	4	0	0	0	0	0	0	0	0	0	0	0	0	-7.14241
2018-02-24	Oln	1	3	0	0	0	0	0	0	0	0	0	0	0	0	-21.5255
2018-02-25	Oln	1	4	0	0	0	0	0	0	0	0	0	0	0	0	-10.0339
2018-02-26	Oln	1	4	0	0	0	0	0	0	0	0	0	0	0	0	-11.8864
2018-02-27	Oln	1	3	0	0	0	0	0	0	0	0	0	0	0	0	-20.76
2018-02-28	Oln	1	3	0	0	0	0	0	0	0	0	0	0	0	0	-26.629
2018-03-01	Oln	1	4	0	0	0	0	0	0	0	0	0	0	0	0	-11.1832
2018-03-02	Oln	1	4	0	0	0	0	0	0	0	0	0	0	0	0	-12.2192
2018-03-03	Oln	1	3	0	0	0	0	0	0	0	0	0	0	0	0	-15.3572
2018-03-04	Oln	1	4	0	0	0	0	0	0	0	0	0	0	0	0	-2.77719
2018-03-05	Oln	1	3	0	0	0	0	0	0	0	0	0	0	0	0	-14.8274
2018-03-06	Oln	1	4	0	0	0	0	0	0	0	0	0	0	0	0	-4.72021
2018-03-07	Oln	1	4	0	0	0	0	0	0	0	0	0	0	0	0	-7.72153
2018-03-08	Oln	1	4	0	0	0	0	0	0	0	0	0	0	0	0	-5.29831
2018-03-09	Oln	1	4	0	0	0	0	0	0	0	0	0	0	0	0	-2.73835
2018-03-10	Oln	1	4	1	0	0	0	0	1	0	0	0	0	0	0	-1.25613
2018-03-11	Oln	1	5	0	0	0	0	0	0	0	0	0	0	0	0	3.78997
2018-03-12	Oln	1	4	0	0	0	0	0	0	0	0	0	0	0	0	-0.835959
2018-03-13	Oln	1	4	0	0	0	0	0	0	0	0	0	0	0	0	-1.34928
2018-03-14	Oln	1	4	0	0	0	0	0	0	0	0	0	0	0	0	-4.73463
2018-03-15	Oln	1	4	0	0	0	0	0	0	0	0	0	0	0	0	-4.79282
2018-03-16	Oln	1	3	0	0	0	0	0	0	0	0	0	0	0	0	-18.8761
2018-03-17	Oln	1	4	0	0	0	0	0	0	0	0	0	0	0	0	-12.7943
2018-03-18	Oln	1	4	0	0	0	0	0	0	0	0	0	0	0	0	-6.16255
2018-03-19	Oln	1	6	0	0	0	0	0	0	0	0	0	0	0	0	10.7499
2018-03-20	Oln	1	4	0	0	0	0	0	0	0	0	0	0	0	0	-3.37619
2018-03-21	Oln	1	3	0	0	0	0	0	0	0	0	0	0	0	0	-13.5786
2018-03-22	Oln	1	4	0	0	0	0	0	0	0	0	0	0	0	0	-9.64898
2018-03-23	Oln	1	5	0	0	0	0	0	0	0	0	0	0	0	0	1.16307
2018-03-24	Oln	1	5	1	0	1	0	0	0	0	0	0	0	0	0	0.491569
2018-03-25	Oln	1	5	0	0	0	0	0	0	0	0	0	0	0	0	2.40413
2018-03-26	Oln	1	6	0	0	0	0	0	0	0	0	0	0	0	0	12.1193
2018-03-27	Oln	1	4	0	0	0	0	0	0	0	0	0	0	0	0	-5.28129
2018-03-28	Oln	1	5	0	0	0	0	0	0	0	0	0	0	0	0	2.75275
2018-03-29	Oln	1	3	0	0	0	0	0	0	0	0	0	0	0	0	-16.7606
2018-03-30	Oln	1	4	0	0	0	0	0	0	0	0	0	0	0	0	-10.0026
2018-03-31	Oln	1	4	0	0	0	0	0	0	0	0	0	0	0	0	-4.26146
2018-04-01	Oln	1	5	0	0	0	0	0	0	0	0	0	0	0	0	6.46117
2018-04-02	Oln	1	4	0	0	0	0	0	0	0	0	0	0	0	0	-10.6762
2018-04-03	Oln	1	5	0	0	0	0	0	0	0	0	0	0	0	0	0.658803
2018-04-04	Oln	1	6	0	0	0	0	0	0	0	0	0	0	0	0	17.5665
2018-04-05	Oln	1	6	1	1	0	0	0	0	0	0	0	0	0	0	16.8825
2018-04-06	Oln	1	5	0	0	0	0	0	0	0	0	0	0	0	0	3.65164
2018-04-07	Oln	1	6	0	0	0	0	0	0	0	0	0	0	0	0	11.3728
2018-04-08	Oln	1	6	0	0	0	0	0	0	0	0	0	0	0	0	24.393
2018-04-09	Oln	1	6	0	0	0	0	0	0	0	0	0	0	0	0	16.8578
2018-04-10	Oln	1	6	0	0	0	0	0	0	0	0	0	0	0	0	24.2312
2018-04-11	Oln	1	6	0	0	0	0	0	0	0	0	0	0	0	0	9.92869
2018-04-12	Oln	1	6	0	0	0	0	0	0	0	0	0	0	0	0	15.7656
2018-04-13	Oln	1	6	0	0	0	0	0	0	0	0	0	0	0	0	19.7189
2018-04-14	Oln	1	6	0	0	0	0	0	0	0	0	0	0	0	0	19.2452
2018-04-15	Oln	1	6	0	0	0	0	0	0	0	0	0	0	0	0	18.9761
2018-04-16	Oln	1	6	0	0	0	0	0	0	0	0	0	0	0	0	15.8494
2018-04-17	Oln	1	5	0	0	0	0	0	0	0	0	0	0	0	0	6.99439
2018-04-18	Oln	1	6	0	0	0	0	0	0	0	0	0	0	0	0	12.3993
2018-04-19	Oln	1	6	0	0	0	0	0	0	0	0	0	0	0	0	12.468
2018-04-20	Oln	1	6	0	0	0	0	0	0	0	0	0	0	0	0	23.351
2018-04-21	Oln	1	6	0	0	0	0	0	0	0	0	0	0	0	0	12.5506
2018-04-22	Oln	1	6	0	0	0	0	0	0	0	0	0	0	0	0	11.241
2018-04-23	Oln	1	6	0	0	0	0	0	0	1	0	0	0	0	1	12.9659
2018-04-24	Oln	1	6	0	0	0	0	0	0	0	0	0	0	0	0	15.0791
2018-04-25	Oln	1	6	0	0	0	0	0	0	0	0	0	0	0	0	11.0772
2018-04-26	Oln	1	6	0	0	0	0	0	0	0	0	0	0	0	0	9.19845
2018-04-27	Oln	1	6	0	0	0	0	0	0	0	0	0	0	0	0	11.7774
2018-04-28	Oln	1	6	0	0	0	0	0	0	0	0	0	0	0	0	19.7799
2018-04-29	Oln	1	6	0	0	0	0	0	0	0	0	0	0	0	0	22.4145
2018-04-30	Oln	1	7	0	0	0	0	0	0	0	0	0	0	0	0	27.3688
2018-05-01	Oln	1	6	0	0	0	0	0	0	0	0	0	0	0	0	23.6437
2018-05-02	Oln	1	6	0	0	0	0	0	0	0	0	0	0	0	0	13.5154
2018-05-03	Oln	1	6	0	0	0	0	0	0	0	0	0	0	0	0	15.3817
2018-05-04	Oln	1	6	0	0	0	0	0	0	0	0	0	0	0	0	16.3386
2018-05-05	Oln	1	6	0	0	0	0	0	0	0	0	0	0	0	0	15.7139
2018-05-06	Oln	1	6	0	0	0	0	0	0	0	0	0	0	0	0	18.6687
2018-05-07	Oln	1	6	0	0	0	0	0	0	0	0	0	0	0	0	24.633
2018-05-08	Oln	1	6	0	0	0	0	0	0	0	0	0	0	0	0	24.1227
2018-05-09	Oln	1	7	0	0	0	0	0	0	0	0	0	0	0	0	27.3375
2018-05-10	Oln	1	7	0	0	0	0	0	0	0	0	0	0	0	0	28.8682
2018-05-11	Oln	1	7	0	0	0	0	0	0	0	0	0	0	0	0	26.5277
2018-05-12	Oln	1	6	0	0	0	0	0	0	0	0	0	0	0	0	24.8062
2018-05-13	Oln	1	6	0	0	0	0	0	0	0	0	0	0	0	0	24.7198
2018-05-14	Oln	1	6	0	0	0	0	0	0	0	0	0	0	0	0	21.1779
2018-05-15	Oln	1	6	0	0	0	0	0	0	0	0	0	0	0	0	18.5342
2018-05-16	Oln	1	6	0	0	0	0	0	0	0	0	0	0	0	0	16.6869
2018-05-17	Oln	1	6	0	0	0	0	0	0	0	0	0	0	0	0	16.1237
2018-05-18	Oln	1	5	0	0	0	0	0	0	0	0	0	0	0	0	5.77733
2018-05-19	Oln	1	6	0	0	0	0	0	0	0	0	0	0	0	0	16.8294
2018-05-20	Oln	1	6	0	0	0	0	0	0	0	0	0	0	0	0	19.195
2018-05-21	Oln	1	6	1	0	0	0	0	1	0	0	0	0	0	0	23.7822
2018-05-22	Oln	1	6	0	0	0	0	0	0	0	0	0	0	0	0	18.8266
2018-05-23	Oln	1	6	0	0	0	0	0	0	0	0	0	0	0	0	21.8264
2018-05-24	Oln	1	6	0	0	0	0	0	0	0	0	0	0	0	0	21.9207
2018-05-25	Oln	1	6	0	0	0	0	0	0	0	0	0	0	0	0	17.2426
2018-05-26	Oln	1	6	1	1	0	0	0	0	0	0	0	0	0	0	13.6435
2018-05-27	Oln	1	7	0	0	0	0	0	0	0	0	0	0	0	0	28.2023
2018-05-28	Oln	1	7	0	0	0	0	0	0	0	0	0	0	0	0	28.256
2018-05-29	Oln	1	7	0	0	0	0	0	0	0	0	0	0	0	0	29.9423
2018-05-30	Oln	1	8	0	0	0	0	0	0	0	0	0	0	0	0	32.6835
2018-05-31	Oln	1	7	0	0	0	0	0	0	0	0	0	0	0	0	30.7486
2018-06-01	Oln	1	8	0	0	0	0	0	0	0	0	0	0	0	0	32.4589
2018-06-02	Oln	1	7	0	0	0	0	0	0	0	0	0	0	0	0	29.6413
2018-06-03	Oln	1	6	1	0	1	0	0	0	0	0	0	0	0	0	24.3646
2018-06-04	Oln	1	7	0	0	0	0	0	0	0	0	0	0	0	0	27.9057
2018-06-05	Oln	1	6	0	0	0	0	0	0	0	0	0	0	0	0	22.3516
2018-06-06	Oln	1	6	0	0	0	0	0	0	0	0	0	0	0	0	17.2746
2018-06-07	Oln	1	6	0	0	0	0	0	0	0	0	0	0	0	0	24.1471
2018-06-08	Oln	1	7	0	0	0	0	0	0	0	0	0	0	0	0	27.3236
2018-06-09	Oln	1	7	0	0	0	0	0	0	0	0	0	0	0	0	26.854
2018-06-10	Oln	1	8	0	0	0	0	0	0	1	0	0	1	0	0	32.2905
2018-06-11	Oln	1	7	0	0	0	0	0	0	0	0	0	0	0	0	27.9388
2018-06-12	Oln	1	6	0	0	0	0	0	0	0	0	0	0	0	0	13.6536
2018-06-13	Oln	1	6	0	0	0	0	0	0	0	0	0	0	0	0	17.0043
2018-06-14	Oln	1	6	0	0	0	0	0	0	0	0	0	0	0	0	22.4333
2018-06-15	Oln	1	6	1	0	0	0	1	0	0	0	0	0	0	0	25.3982
2018-06-16	Oln	1	6	0	0	0	0	0	0	0	0	0	0	0	0	24.4105
2018-06-17	Oln	1	7	0	0	0	0	0	0	0	0	0	0	0	0	29.9416
2018-06-18	Oln	1	7	0	0	0	0	0	0	0	0	0	0	0	0	27.2715
2018-06-19	Oln	1	6	0	0	0	0	0	0	0	0	0	0	0	0	21.7817
2018-06-20	Oln	1	7	0	0	0	0	0	0	0	0	0	0	0	0	27.8411
2018-06-21	Oln	1	7	0	0	0	0	0	0	0	0	0	0	0	0	28.1129
2018-06-22	Oln	1	5	0	0	0	0	0	0	0	0	0	0	0	0	8.55994
2018-06-23	Oln	1	6	0	0	0	0	0	0	0	0	0	0	0	0	10.9819
2018-06-24	Oln	1	5	0	0	0	0	0	0	0	0	0	0	0	0	6.05074
2018-06-25	Oln	1	6	0	0	0	0	0	0	0	0	0	0	0	0	13.1302
2018-06-26	Oln	1	6	0	0	0	0	0	0	0	0	0	0	0	0	19.7904
2018-06-27	Oln	1	6	0	0	0	0	0	0	0	0	0	0	0	0	24.2844
2018-06-28	Oln	1	7	1	0	1	0	0	0	0	0	0	0	0	0	26.5415
2018-06-29	Oln	1	6	0	0	0	0	0	0	0	0	0	0	0	0	18.4714
2018-06-30	Oln	1	6	0	0	0	0	0	0	0	0	0	0	0	0	10.7134
2018-07-01	Oln	1	5	0	0	0	0	0	0	0	0	0	0	0	0	3.08461
2018-07-02	Oln	1	5	0	0	0	0	0	0	0	0	0	0	0	0	4.14638
2018-07-03	Oln	1	5	0	0	0	0	0	0	0	0	0	0	0	0	8.40152
2018-07-04	Oln	1	7	0	0	0	0	0	0	0	0	0	0	0	0	26.422
2018-07-05	Oln	1	7	0	0	0	0	0	0	0	0	0	0	0	0	26.2573
2018-07-06	Oln	1	6	0	0	0	0	0	0	0	0	0	0	0	0	20.7499
2018-07-07	Oln	1	6	0	0	0	0	0	0	0	0	0	0	0	0	25.3681
2018-07-08	Oln	1	6	0	0	0	0	0	0	0	0	0	0	0	0	22.9242
2018-07-09	Oln	1	6	0	0	0	0	0	0	0	0	0	0	0	0	25.8054
2018-07-10	Oln	1	7	0	0	0	0	0	0	0	0	0	0	0	0	28.0462
2018-07-11	Oln	1	6	0	0	0	0	0	0	0	0	0	0	0	0	24.2462
2018-07-12	Oln	1	6	0	0	0	0	0	0	0	0	0	0	0	0	20.0255
2018-07-13	Oln	1	7	0	0	0	0	0	0	0	0	0	0	0	0	26.1649
2018-07-14	Oln	1	6	0	0	0	0	0	0	0	0	0	0	0	0	13.923
2018-07-15	Oln	1	6	0	0	0	0	0	0	0	0	0	0	0	0	24.0722
2018-07-16	Oln	1	6	0	0	0	0	0	0	0	0	0	0	0	0	22.1006
2018-07-17	Oln	1	6	0	0	0	0	0	0	0	0	0	0	0	0	20.5918
2018-07-18	Oln	1	8	0	0	0	0	0	0	0	0	0	0	0	0	34.6543
2018-07-19	Oln	1	7	0	0	0	0	0	0	0	0	0	0	0	0	29.1584
2018-07-20	Oln	1	6	0	0	0	0	0	0	0	0	0	0	0	0	24.5033
2018-07-21	Oln	1	7	0	0	0	0	0	0	0	0	0	0	0	0	28.8896
2018-07-22	Oln	1	7	0	0	0	0	0	0	0	0	0	0	0	0	27.9228
2018-07-23	Oln	1	7	0	0	0	0	0	0	0	0	0	0	0	0	26.8919
2018-07-24	Oln	1	7	0	0	0	0	0	0	0	0	0	0	0	0	29.8666
2018-07-25	Oln	1	7	0	0	0	0	0	0	0	0	0	0	0	0	28.029
2018-07-26	Oln	1	7	1	1	0	0	0	0	0	0	0	0	0	0	30.5572
2018-07-27	Oln	1	6	0	0	0	0	0	0	0	0	0	0	0	0	23.0759
2018-07-28	Oln	1	7	0	0	0	0	0	0	0	0	0	0	0	0	31.6447
2018-07-29	Oln	1	6	0	0	0	0	0	0	0	0	0	0	0	0	17.1413
2018-07-30	Oln	1	7	0	0	0	0	0	0	0	0	0	0	0	0	30.6173
2018-07-31	Oln	1	8	0	0	0	0	0	0	0	0	0	0	0	0	35.6354
2018-08-01	Oln	1	8	0	0	0	0	0	0	0	0	0	0	0	0	35.0985
2018-08-02	Oln	1	8	0	0	0	0	0	0	0	0	0	0	0	0	35.6141
2018-08-03	Oln	1	7	0	0	0	0	0	0	0	0	0	0	0	0	30.1347
2018-08-04	Oln	1	7	0	0	0	0	0	0	0	0	0	0	0	0	31.8351
2018-08-05	Oln	1	6	1	0	1	0	0	0	0	0	0	0	0	0	25.8756
2018-08-06	Oln	1	6	0	0	0	0	0	0	0	0	0	0	0	0	25.4147
2018-08-07	Oln	1	7	0	0	0	0	0	0	0	0	0	0	0	0	30.9276
2018-08-08	Oln	1	8	0	0	0	0	0	0	0	0	0	0	0	0	32.5645
2018-08-09	Oln	1	8	0	0	0	0	0	0	0	0	0	0	0	0	32.1956
2018-08-10	Oln	1	7	0	0	0	0	0	0	0	0	0	0	0	0	26.2373
2018-08-11	Oln	1	6	0	0	0	0	0	0	0	0	0	0	0	0	16.0839
2018-08-12	Oln	1	6	0	0	0	0	0	0	0	0	0	0	0	0	19.7393
2018-08-13	Oln	1	7	0	0	0	0	0	0	0	0	0	0	0	0	28.0283
2018-08-14	Oln	1	6	0	0	0	0	0	0	0	0	0	0	0	0	22.3132
2018-08-15	Oln	1	6	0	0	0	0	0	0	0	0	0	0	0	0	18.6755
2018-08-16	Oln	1	7	0	0	0	0	0	0	0	0	0	0	0	0	28.3179
2018-08-17	Oln	1	7	0	0	0	0	0	0	1	0	0	0	0	1	28.4263
2018-08-18	Oln	1	6	0	0	0	0	0	0	1	0	0	0	1	0	25.831
2018-08-19	Oln	1	7	0	0	0	0	0	0	0	0	0	0	0	0	26.1789
2018-08-20	Oln	1	7	0	0	0	0	0	0	0	0	0	0	0	0	30.0648
2018-08-21	Oln	1	6	0	0	0	0	0	0	0	0	0	0	0	0	19.6131
2018-08-22	Oln	1	7	1	0	0	0	0	1	0	0	0	0	0	0	27.2461
2018-08-23	Oln	1	7	0	0	0	0	0	0	0	0	0	0	0	0	26.2667
2018-08-24	Oln	1	7	0	0	0	0	0	0	0	0	0	0	0	0	28.4883
2018-08-25	Oln	1	6	1	1	0	0	0	0	0	0	0	0	0	0	15.7567
2018-08-26	Oln	1	6	0	0	0	0	0	0	0	0	0	0	0	0	13.648
2018-08-27	Oln	1	6	0	0	0	0	0	0	0	0	0	0	0	0	20.762
2018-08-28	Oln	1	6	0	0	0	0	0	0	0	0	0	0	0	0	24.7026
2018-08-29	Oln	1	6	0	0	0	0	0	0	0	0	0	0	0	0	24.438
2018-08-30	Oln	1	6	0	0	0	0	0	0	0	0	0	0	0	0	22.8761
2018-08-31	Oln	1	6	0	0	0	0	0	0	0	0	0	0	0	0	13.5292
2018-09-01	Oln	1	6	0	0	0	0	0	0	0	0	0	0	0	0	24.5117
2018-09-02	Oln	1	6	0	0	0	0	0	0	0	0	0	0	0	0	24.6151
2018-09-03	Oln	1	7	0	0	0	0	0	0	0	0	0	0	0	0	27.2774
2018-09-04	Oln	1	6	0	0	0	0	0	0	0	0	0	0	0	0	23.8101
2018-09-05	Oln	1	6	0	0	0	0	0	0	0	0	0	0	0	0	21.7548
2018-09-06	Oln	1	6	0	0	0	0	0	0	0	0	0	0	0	0	25.9333
2018-09-07	Oln	1	6	0	0	0	0	0	0	0	0	0	0	0	0	25.8583
2018-09-08	Oln	1	6	0	0	0	0	0	0	0	0	0	0	0	0	10.6585
2018-09-09	Oln	1	6	0	0	0	0	0	0	0	0	0	0	0	0	24.6161
2018-09-10	Oln	1	7	0	0	0	0	0	0	0	0	0	0	0	0	26.1565
2018-09-11	Oln	1	6	0	0	0	0	0	0	0	0	0	0	0	0	17.4092
2018-09-12	Oln	1	6	0	0	0	0	0	0	0	0	0	0	0	0	23.3767
2018-09-13	Oln	1	6	0	0	0	0	0	0	0	0	0	0	0	0	16.4656
2018-09-14	Oln	1	6	0	0	0	0	0	0	0	0	0	0	0	0	22.7653
2018-09-15	Oln	1	6	0	0	0	0	0	0	0	0	0	0	0	0	21.2672
2018-09-16	Oln	1	6	0	0	0	0	0	0	0	0	0	0	0	0	18.1454
2018-09-17	Oln	1	6	0	0	0	0	0	0	0	0	0	0	0	0	18.4985
2018-09-18	Oln	1	7	0	0	0	0	0	0	0	0	0	0	0	0	26.1269
2018-09-19	Oln	1	7	0	0	0	0	0	0	0	0	0	0	0	0	31.1702
2018-09-20	Oln	1	7	0	0	0	0	0	0	0	0	0	0	0	0	31.0749
2018-09-21	Oln	1	7	0	0	0	0	0	0	0	0	0	0	0	0	26.1896
2018-09-22	Oln	1	6	0	0	0	0	0	0	0	0	0	0	0	0	12.3382
2018-09-23	Oln	1	6	0	0	0	0	0	0	0	0	0	0	0	0	12.2547
2018-09-24	Oln	1	4	0	0	0	0	0	0	0	0	0	0	0	0	-1.87487
2018-09-25	Oln	1	4	0	0	0	0	0	0	0	0	0	0	0	0	-6.39586
2018-09-26	Oln	1	4	0	0	0	0	0	0	0	0	0	0	0	0	-1.77503
2018-09-27	Oln	1	6	0	0	0	0	0	0	0	0	0	0	0	0	16.4357
2018-09-28	Oln	1	5	2	0	0	1	0	1	0	0	0	0	0	0	7.13768
2018-09-29	Oln	1	6	0	0	0	0	0	0	0	0	0	0	0	0	12.5365
2018-09-30	Oln	1	5	1	0	0	1	0	0	0	0	0	0	0	0	8.83113
2018-10-01	Oln	1	6	0	0	0	0	0	0	0	0	0	0	0	0	20.0783
2018-10-02	Oln	1	5	0	0	0	0	0	0	0	0	0	0	0	0	5.55997
2018-10-03	Oln	1	4	0	0	0	0	0	0	0	0	0	0	0	0	-4.87411
2018-10-04	Oln	1	5	0	0	0	0	0	0	0	0	0	0	0	0	6.11211
2018-10-05	Oln	1	6	0	0	0	0	0	0	0	0	0	0	0	0	10.8955
2018-10-06	Oln	1	6	0	0	0	0	0	0	0	0	0	0	0	0	16.6109
2018-10-07	Oln	1	6	0	0	0	0	0	0	0	0	0	0	0	0	17.0459
2018-10-08	Oln	1	6	0	0	0	0	0	0	0	0	0	0	0	0	13.7359
2018-10-09	Oln	1	6	0	0	0	0	0	0	0	0	0	0	0	0	13.8016
2018-10-10	Oln	1	6	0	0	0	0	0	0	0	0	0	0	0	0	21.9392
2018-10-11	Oln	1	6	0	0	0	0	0	0	0	0	0	0	0	0	19.9334
2018-10-12	Oln	1	6	0	0	0	0	0	0	0	0	0	0	0	0	20.165
2018-10-13	Oln	1	6	0	0	0	0	0	0	0	0	0	0	0	0	23.5157
2018-10-14	Oln	1	6	0	0	0	0	0	0	0	0	0	0	0	0	18.5597
2018-10-15	Oln	1	6	0	0	0	0	0	0	0	0	0	0	0	0	20.5769
2018-10-16	Oln	1	6	0	0	0	0	0	0	0	0	0	0	0	0	21.9628
2018-10-17	Oln	1	6	0	0	0	0	0	0	0	0	0	0	0	0	22.3761
2018-10-18	Oln	1	6	0	0	0	0	0	0	0	0	0	0	0	0	25.424
2018-10-19	Oln	1	6	0	0	0	0	0	0	1	0	0	1	0	0	15.0522
2018-10-20	Oln	1	5	0	0	0	0	0	0	1	0	0	1	0	0	6.86541
2018-10-21	Oln	1	6	0	0	0	0	0	0	0	0	0	0	0	0	14.0881
2018-10-22	Oln	1	5	0	0	0	0	0	0	0	0	0	0	0	0	1.05587
2018-10-23	Oln	1	4	0	0	0	0	0	0	0	0	0	0	0	0	-10.7541
2018-10-24	Oln	1	3	0	0	0	0	0	0	0	0	0	0	0	0	-15.7904
2018-10-25	Oln	1	4	0	0	0	0	0	0	0	0	0	0	0	0	-7.74421
2018-10-26	Oln	1	5	0	0	0	0	0	0	0	0	0	0	0	0	2.02275
2018-10-27	Oln	1	5	0	0	0	0	0	0	0	0	0	0	0	0	0.6611
2018-10-28	Oln	1	4	0	0	0	0	0	0	0	0	0	0	0	0	-3.92185
2018-10-29	Oln	1	4	0	0	0	0	0	0	0	0	0	0	0	0	-7.86358
2018-10-30	Oln	1	6	0	0	0	0	0	0	0	0	0	0	0	0	9.63622
2018-10-31	Oln	1	6	0	0	0	0	0	0	0	0	0	0	0	0	16.7297
2018-11-01	Oln	1	5	0	0	0	0	0	0	0	0	0	0	0	0	5.36023
2018-11-02	Oln	1	6	0	0	0	0	0	0	0	0	0	0	0	0	15.3137
2018-11-03	Oln	1	5	0	0	0	0	0	0	0	0	0	0	0	0	7.82801
2018-11-04	Oln	1	5	0	0	0	0	0	0	0	0	0	0	0	0	2.716
2018-11-05	Oln	1	5	0	0	0	0	0	0	0	0	0	0	0	0	3.04061
2018-11-06	Oln	1	6	0	0	0	0	0	0	0	0	0	0	0	0	13.3279
2018-11-07	Oln	1	5	0	0	0	0	0	0	0	0	0	0	0	0	6.86502
2018-11-08	Oln	1	6	0	0	0	0	0	0	0	0	0	0	0	0	13.6158
2018-11-09	Oln	1	5	0	0	0	0	0	0	1	0	0	1	0	0	8.38147
2018-11-10	Oln	1	5	0	0	0	0	0	0	1	1	0	0	0	0	1.75941
2018-11-11	Oln	1	4	0	0	0	0	0	0	0	0	0	0	0	0	-7.62466
2018-11-12	Oln	1	4	0	0	0	0	0	0	0	0	0	0	0	0	-1.65861
2018-11-13	Oln	1	5	0	0	0	0	0	0	0	0	0	0	0	0	3.39199
2018-11-14	Oln	1	5	0	0	0	0	0	0	0	0	0	0	0	0	0.240256
2018-11-15	Oln	1	6	0	0	0	0	0	0	1	1	0	0	0	0	9.53987
2018-11-16	Oln	1	4	0	0	0	0	0	0	0	0	0	0	0	0	-4.68949
2018-11-17	Oln	1	5	0	0	0	0	0	0	0	0	0	0	0	0	5.21372
2018-11-18	Oln	1	5	0	0	0	0	0	0	0	0	0	0	0	0	8.26675
2018-11-19	Oln	1	4	0	0	0	0	0	0	0	0	0	0	0	0	-10.1282
2018-11-20	Oln	1	4	0	0	0	0	0	0	0	0	0	0	0	0	-5.29583
2018-11-21	Oln	1	4	1	1	0	0	0	0	0	0	0	0	0	0	-9.37609
2018-11-22	Oln	1	4	0	0	0	0	0	0	0	0	0	0	0	0	-4.13479
2018-11-23	Oln	1	3	0	0	0	0	0	0	0	0	0	0	0	0	-13.4292
2018-11-24	Oln	1	4	0	0	0	0	0	0	0	0	0	0	0	0	-5.63053
2018-11-25	Oln	1	4	0	0	0	0	0	0	0	0	0	0	0	0	-0.297562
2018-11-26	Oln	1	5	0	0	0	0	0	0	0	0	0	0	0	0	0.41663
2018-11-27	Oln	1	4	0	0	0	0	0	0	0	0	0	0	0	0	-6.28473
2018-11-28	Oln	1	4	1	0	1	0	0	0	0	0	0	0	0	0	-1.63141
2018-11-29	Oln	1	3	0	0	0	0	0	0	0	0	0	0	0	0	-20.0166
2018-11-30	Oln	1	3	0	0	0	0	0	0	0	0	0	0	0	0	-17.193
2018-12-01	Oln	1	4	0	0	0	0	0	0	0	0	0	0	0	0	-11.3153
2018-12-02	Oln	1	4	0	0	0	0	0	0	0	0	0	0	0	0	-7.77659
2018-12-03	Oln	1	4	0	0	0	0	0	0	0	0	0	0	0	0	-2.65534
2018-12-04	Oln	1	4	0	0	0	0	0	0	0	0	0	0	0	0	-3.74893
2018-12-05	Oln	1	5	0	0	0	0	0	0	0	0	0	0	0	0	0.082985
2018-12-06	Oln	1	4	0	0	0	0	0	0	0	0	0	0	0	0	-8.86643
2018-12-07	Oln	1	4	0	0	0	0	0	0	0	0	0	0	0	0	-2.27912
2018-12-08	Oln	1	4	0	0	0	0	0	0	0	0	0	0	0	0	-5.22001
2018-12-09	Oln	1	4	0	0	0	0	0	0	0	0	0	0	0	0	-6.47685
2018-12-10	Oln	1	4	0	0	0	0	0	0	0	0	0	0	0	0	-4.30903
2018-12-11	Oln	1	4	0	0	0	0	0	0	0	0	0	0	0	0	-2.85807
2018-12-12	Oln	1	4	0	0	0	0	0	0	0	0	0	0	0	0	-5.12043
2018-12-13	Oln	1	4	0	0	0	0	0	0	1	0	1	0	0	0	-7.34477
2018-12-14	Oln	1	4	0	0	0	0	0	0	0	0	0	0	0	0	-6.47377
2018-12-15	Oln	1	4	0	0	0	0	0	0	0	0	0	0	0	0	-8.77135
2018-12-16	Oln	1	4	0	0	0	0	0	0	0	0	0	0	0	0	-11.5699
2018-12-17	Oln	1	4	0	0	0	0	0	0	0	0	0	0	0	0	-8.28682
2018-12-18	Oln	1	4	0	0	0	0	0	0	0	0	0	0	0	0	-8.0678
2018-12-19	Oln	1	3	0	0	0	0	0	0	0	0	0	0	0	0	-15.1752
2018-12-20	Oln	1	3	1	0	0	1	0	0	0	0	0	0	0	0	-16.5173
2018-12-21	Oln	1	4	0	0	0	0	0	0	0	0	0	0	0	0	-8.09531
2018-12-22	Oln	1	4	0	0	0	0	0	0	1	0	1	0	0	0	-3.80394
2018-12-23	Oln	1	4	0	0	0	0	0	0	0	0	0	0	0	0	-5.02722
2018-12-24	Oln	1	4	0	0	0	0	0	0	1	0	0	1	0	0	-8.2609
2018-12-25	Oln	1	4	0	0	0	0	0	0	0	0	0	0	0	0	-8.67752
2018-12-26	Oln	1	4	0	0	0	0	0	0	0	0	0	0	0	0	-12.4273
2018-12-27	Oln	1	4	0	0	0	0	0	0	0	0	0	0	0	0	-0.85617
2018-12-28	Oln	1	4	0	0	0	0	0	0	0	0	0	0	0	0	-9.23814
2018-12-29	Oln	1	4	0	0	0	0	0	0	0	0	0	0	0	0	-1.33592
2018-12-30	Oln	1	4	0	0	0	0	0	0	0	0	0	0	0	0	-3.32726
2018-12-31	Oln	1	4	0	0	0	0	0	0	0	0	0	0	0	0	-7.98001
2019-01-01	Oln	1	4	0	0	0	0	0	0	0	0	0	0	0	0	-1.31745
2019-01-02	Oln	1	2	0	0	0	0	0	0	1	0	1	0	0	0	-26.9898
2019-01-03	Oln	1	3	0	0	0	0	0	0	0	0	0	0	0	0	-16.8347
2019-01-04	Oln	1	4	0	0	0	0	0	0	0	0	0	0	0	0	-11.7983
2019-01-05	Oln	1	3	0	0	0	0	0	0	0	0	0	0	0	0	-15.7069
2019-01-06	Oln	1	3	0	0	0	0	0	0	0	0	0	0	0	0	-14.9772
2019-01-07	Oln	1	3	0	0	0	0	0	0	0	0	0	0	0	0	-17.3736
2019-01-08	Oln	1	4	0	0	0	0	0	0	0	0	0	0	0	0	-11.1804
2019-01-09	Oln	1	3	0	0	0	0	0	0	0	0	0	0	0	0	-13.074
2019-01-10	Oln	1	4	0	0	0	0	0	0	0	0	0	0	0	0	-9.85086
2019-01-11	Oln	1	3	0	0	0	0	0	0	0	0	0	0	0	0	-20.249
2019-01-12	Oln	1	4	0	0	0	0	0	0	0	0	0	0	0	0	-12.2623
2019-01-13	Oln	1	4	0	0	0	0	0	0	0	0	0	0	0	0	-5.72493
2019-01-14	Oln	1	2	0	0	0	0	0	0	1	0	0	0	1	0	-27.9776
2019-01-15	Oln	1	3	0	0	0	0	0	0	0	0	0	0	0	0	-17.4769
2019-01-16	Oln	1	4	0	0	0	0	0	0	0	0	0	0	0	0	-2.98636
2019-01-17	Oln	1	4	0	0	0	0	0	0	0	0	0	0	0	0	-11.3402
2019-01-18	Oln	1	4	0	0	0	0	0	0	0	0	0	0	0	0	-9.59881
2019-01-19	Oln	1	4	0	0	0	0	0	0	0	0	0	0	0	0	-10.8964
2019-01-20	Oln	1	4	0	0	0	0	0	0	0	0	0	0	0	0	-11.8752
2019-01-21	Oln	1	4	0	0	0	0	0	0	0	0	0	0	0	0	-11.1892
2019-01-22	Oln	1	4	0	0	0	0	0	0	0	0	0	0	0	0	-1.87671
2019-01-23	Oln	1	4	0	0	0	0	0	0	0	0	0	0	0	0	-8.2057
2019-01-24	Oln	1	4	0	0	0	0	0	0	0	0	0	0	0	0	-12.8952
2019-01-25	Oln	1	3	0	0	0	0	0	0	0	0	0	0	0	0	-16.7804
2019-01-26	Oln	1	4	0	0	0	0	0	0	0	0	0	0	0	0	-11.8118
2019-01-27	Oln	1	3	0	0	0	0	0	0	0	0	0	0	0	0	-21.194
2019-01-28	Oln	1	4	0	0	0	0	0	0	0	0	0	0	0	0	-7.69574
2019-01-29	Oln	1	4	0	0	0	0	0	0	1	0	0	0	0	1	-4.9835
2019-01-30	Oln	1	5	0	0	0	0	0	0	0	0	0	0	0	0	0.688212
2019-01-31	Oln	1	4	0	0	0	0	0	0	0	0	0	0	0	0	-9.17111
2019-02-01	Oln	1	4	0	0	0	0	0	0	0	0	0	0	0	0	-10.6132
2019-02-02	Oln	1	4	0	0	0	0	0	0	0	0	0	0	0	0	-4.41043
2019-02-03	Oln	1	4	0	0	0	0	0	0	0	0	0	0	0	0	-0.246946
2019-02-04	Oln	1	3	0	0	0	0	0	0	0	0	0	0	0	0	-12.9619
2019-02-05	Oln	1	3	0	0	0	0	0	0	0	0	0	0	0	0	-14.3879
2019-02-06	Oln	1	4	0	0	0	0	0	0	0	0	0	0	0	0	-6.40539
2019-02-07	Oln	1	5	0	0	0	0	0	0	0	0	0	0	0	0	4.02764
2019-02-08	Oln	1	4	0	0	0	0	0	0	1	0	0	1	0	0	-1.10227
2019-02-09	Oln	1	4	0	0	0	0	0	0	0	0	0	0	0	0	-10.8917
2019-02-10	Oln	1	4	0	0	0	0	0	0	0	0	0	0	0	0	-1.8852
2019-02-11	Oln	1	4	0	0	0	0	0	0	0	0	0	0	0	0	-2.74445
2019-02-12	Oln	1	3	0	0	0	0	0	0	0	0	0	0	0	0	-16.6183
2019-02-13	Oln	1	4	0	0	0	0	0	0	0	0	0	0	0	0	-3.7712
2019-02-14	Oln	1	4	0	0	0	0	0	0	0	0	0	0	0	0	-7.40617
2019-02-15	Oln	1	4	0	0	0	0	0	0	0	0	0	0	0	0	-6.61781
2019-02-16	Oln	1	5	0	0	0	0	0	0	0	0	0	0	0	0	5.64756
2019-02-17	Oln	1	4	0	0	0	0	0	0	0	0	0	0	0	0	-6.03843
2019-02-18	Oln	1	6	0	0	0	0	0	0	1	0	0	1	0	0	11.3215
2019-02-19	Oln	1	5	0	0	0	0	0	0	0	0	0	0	0	0	6.91461
2019-02-20	Oln	1	4	0	0	0	0	0	0	0	0	0	0	0	0	-6.01157
2019-02-21	Oln	1	4	0	0	0	0	0	0	0	0	0	0	0	0	-4.44431
2019-02-22	Oln	1	4	0	0	0	0	0	0	0	0	0	0	0	0	-9.67577
2019-02-23	Oln	1	4	0	0	0	0	0	0	0	0	0	0	0	0	-11.3028
2019-02-24	Oln	1	4	0	0	0	0	0	0	0	0	0	0	0	0	-1.43488
2019-02-25	Oln	1	4	0	0	0	0	0	0	0	0	0	0	0	0	-8.39907
2019-02-26	Oln	1	4	0	0	0	0	0	0	0	0	0	0	0	0	-2.91864
2019-02-27	Oln	1	5	0	0	0	0	0	0	0	0	0	0	0	0	7.14361
2019-02-28	Oln	1	4	0	0	0	0	0	0	0	0	0	0	0	0	-6.63048
2019-03-01	Oln	1	3	0	0	0	0	0	0	0	0	0	0	0	0	-17.9824
2019-03-02	Oln	1	5	0	0	0	0	0	0	0	0	0	0	0	0	7.59959
2019-03-03	Oln	1	4	0	0	0	0	0	0	0	0	0	0	0	0	-7.87812
2019-03-04	Oln	1	5	0	0	0	0	0	0	0	0	0	0	0	0	1.0126
2019-03-05	Oln	1	4	0	0	0	0	0	0	0	0	0	0	0	0	-7.59105
2019-03-06	Oln	1	4	0	0	0	0	0	0	0	0	0	0	0	0	-0.761483
2019-03-07	Oln	1	4	0	0	0	0	0	0	0	0	0	0	0	0	-3.36132
2019-03-08	Oln	1	4	0	0	0	0	0	0	0	0	0	0	0	0	-8.63153
2019-03-09	Oln	1	4	0	0	0	0	0	0	0	0	0	0	0	0	-5.72428
2019-03-10	Oln	1	4	0	0	0	0	0	0	0	0	0	0	0	0	-8.23967
2019-03-11	Oln	1	4	0	0	0	0	0	0	0	0	0	0	0	0	-9.86638
2019-03-12	Oln	1	4	0	0	0	0	0	0	0	0	0	0	0	0	-9.85981
2019-03-13	Oln	1	4	0	0	0	0	0	0	0	0	0	0	0	0	-8.09971
2019-03-14	Oln	1	5	0	0	0	0	0	0	0	0	0	0	0	0	2.9167
2019-03-15	Oln	1	4	0	0	0	0	0	0	0	0	0	0	0	0	-3.79274
2019-03-16	Oln	1	4	0	0	0	0	0	0	0	0	0	0	0	0	-10.8922
2019-03-17	Oln	1	5	0	0	0	0	0	0	0	0	0	0	0	0	1.72568
2019-03-18	Oln	1	4	0	0	0	0	0	0	0	0	0	0	0	0	-7.18389
2019-03-19	Oln	1	4	0	0	0	0	0	0	0	0	0	0	0	0	-4.00748
2019-03-20	Oln	1	5	0	0	0	0	0	0	0	0	0	0	0	0	4.62714
2019-03-21	Oln	1	5	0	0	0	0	0	0	0	0	0	0	0	0	6.0923
2019-03-22	Oln	1	6	0	0	0	0	0	0	0	0	0	0	0	0	9.92035
2019-03-23	Oln	1	6	0	0	0	0	0	0	0	0	0	0	0	0	9.90516
2019-03-24	Oln	1	4	0	0	0	0	0	0	0	0	0	0	0	0	-2.44647
2019-03-25	Oln	1	5	0	0	0	0	0	0	0	0	0	0	0	0	4.28382
2019-03-26	Oln	1	3	0	0	0	0	0	0	0	0	0	0	0	0	-14.1953
2019-03-27	Oln	1	4	0	0	0	0	0	0	0	0	0	0	0	0	-7.28774
2019-03-28	Oln	1	6	1	0	0	0	1	0	0	0	0	0	0	0	11.7118
2019-03-29	Oln	1	6	0	0	0	0	0	0	0	0	0	0	0	0	10.8269
2019-03-30	Oln	1	6	0	0	0	0	0	0	0	0	0	0	0	0	9.67409
2019-03-31	Oln	1	5	0	0	0	0	0	0	0	0	0	0	0	0	3.35742
2019-04-01	Oln	1	6	0	0	0	0	0	0	0	0	0	0	0	0	10.5501
2019-04-02	Oln	1	5	0	0	0	0	0	0	0	0	0	0	0	0	4.91785
2019-04-03	Oln	1	5	0	0	0	0	0	0	0	0	0	0	0	0	7.56077
2019-04-04	Oln	1	6	0	0	0	0	0	0	0	0	0	0	0	0	11.6779
2019-04-05	Oln	1	6	0	0	0	0	0	0	0	0	0	0	0	0	14.555
2019-04-06	Oln	1	6	0	0	0	0	0	0	0	0	0	0	0	0	14.3177
2019-04-07	Oln	1	6	0	0	0	0	0	0	0	0	0	0	0	0	21.2521
2019-04-08	Oln	1	6	0	0	0	0	0	0	0	0	0	0	0	0	14.6949
2019-04-09	Oln	1	5	0	0	0	0	0	0	0	0	0	0	0	0	1.48169
2019-04-10	Oln	1	4	0	0	0	0	0	0	0	0	0	0	0	0	-1.22404
2019-04-11	Oln	1	4	0	0	0	0	0	0	0	0	0	0	0	0	-4.0526
2019-04-12	Oln	1	5	0	0	0	0	0	0	0	0	0	0	0	0	3.07282
2019-04-13	Oln	1	4	0	0	0	0	0	0	0	0	0	0	0	0	-4.80328
2019-04-14	Oln	1	5	0	0	0	0	0	0	0	0	0	0	0	0	7.2493
2019-04-15	Oln	1	6	0	0	0	0	0	0	0	0	0	0	0	0	11.6505
2019-04-16	Oln	1	6	0	0	0	0	0	0	0	0	0	0	0	0	9.3508
2019-04-17	Oln	1	6	0	0	0	0	0	0	0	0	0	0	0	0	21.667
2019-04-18	Oln	1	6	0	0	0	0	0	0	0	0	0	0	0	0	20.135
2019-04-19	Oln	1	6	0	0	0	0	0	0	0	0	0	0	0	0	21.4199
2019-04-20	Oln	1	6	0	0	0	0	0	0	0	0	0	0	0	0	11.3098
2019-04-21	Oln	1	6	0	0	0	0	0	0	0	0	0	0	0	0	15.2224
2019-04-22	Oln	1	6	0	0	0	0	0	0	0	0	0	0	0	0	13.5312
2019-04-23	Oln	1	6	0	0	0	0	0	0	1	0	0	0	1	0	12.3081
2019-04-24	Oln	1	6	2	0	0	1	0	1	1	0	0	0	0	1	13.4319
2019-04-25	Oln	1	6	0	0	0	0	0	0	0	0	0	0	0	0	24.6384
2019-04-26	Oln	1	7	0	0	0	0	0	0	0	0	0	0	0	0	29.3219
2019-04-27	Oln	1	6	0	0	0	0	0	0	0	0	0	0	0	0	15.3182
2019-04-28	Oln	1	5	0	0	0	0	0	0	0	0	0	0	0	0	7.60792
2019-04-29	Oln	1	6	0	0	0	0	0	0	0	0	0	0	0	0	21.453
2019-04-30	Oln	1	6	0	0	0	0	0	0	0	0	0	0	0	0	19.2055
2019-05-01	Oln	1	6	0	0	0	0	0	0	0	0	0	0	0	0	18.7446
2019-05-02	Oln	1	5	0	0	0	0	0	0	0	0	0	0	0	0	1.86662
2019-05-03	Oln	1	5	0	0	0	0	0	0	0	0	0	0	0	0	4.08887
2019-05-04	Oln	1	5	0	0	0	0	0	0	0	0	0	0	0	0	0.945671
2019-05-05	Oln	1	5	0	0	0	0	0	0	0	0	0	0	0	0	2.56484
2019-05-06	Oln	1	6	0	0	0	0	0	0	0	0	0	0	0	0	10.4475
2019-05-07	Oln	1	5	0	0	0	0	0	0	0	0	0	0	0	0	0.944069
2019-05-08	Oln	1	6	0	0	0	0	0	0	0	0	0	0	0	0	12.4343
2019-05-09	Oln	1	5	0	0	0	0	0	0	0	0	0	0	0	0	7.64517
2019-05-10	Oln	1	6	0	0	0	0	0	0	0	0	0	0	0	0	11.5849
2019-05-11	Oln	1	6	0	0	0	0	0	0	0	0	0	0	0	0	13.3619
2019-05-12	Oln	1	5	0	0	0	0	0	0	0	0	0	0	0	0	4.24211
2019-05-13	Oln	1	4	0	0	0	0	0	0	0	0	0	0	0	0	-1.77211
2019-05-14	Oln	1	5	0	0	0	0	0	0	0	0	0	0	0	0	0.774633
2019-05-15	Oln	1	5	0	0	0	0	0	0	0	0	0	0	0	0	1.56375
2019-05-16	Oln	1	5	0	0	0	0	0	0	0	0	0	0	0	0	6.7005
2019-05-17	Oln	1	6	0	0	0	0	0	0	0	0	0	0	0	0	13.9163
2019-05-18	Oln	1	6	0	0	0	0	0	0	0	0	0	0	0	0	15.2563
2019-05-19	Oln	1	6	0	0	0	0	0	0	0	0	0	0	0	0	18.6469
2019-05-20	Oln	1	7	0	0	0	0	0	0	0	0	0	0	0	0	26.2453
2019-05-21	Oln	1	6	0	0	0	0	0	0	0	0	0	0	0	0	23.4055
2019-05-22	Oln	1	6	0	0	0	0	0	0	0	0	0	0	0	0	22.9719
2019-05-23	Oln	1	6	0	0	0	0	0	0	0	0	0	0	0	0	10.8199
2019-05-24	Oln	1	6	0	0	0	0	0	0	0	0	0	0	0	0	22.2592
2019-05-25	Oln	1	5	0	0	0	0	0	0	0	0	0	0	0	0	6.86098
2019-05-26	Oln	1	6	0	0	0	0	0	0	1	1	0	0	0	0	9.04922
2019-05-27	Oln	1	6	0	0	0	0	0	0	0	0	0	0	0	0	20.9979
2019-05-28	Oln	1	6	0	0	0	0	0	0	0	0	0	0	0	0	18.3031
2019-05-29	Oln	1	5	0	0	0	0	0	0	0	0	0	0	0	0	8.46498
2019-05-30	Oln	1	6	0	0	0	0	0	0	1	0	0	1	0	0	22.9015
2019-05-31	Oln	1	6	0	0	0	0	0	0	0	0	0	0	0	0	22.4056
2019-06-01	Oln	1	6	0	0	0	0	0	0	0	0	0	0	0	0	22.551
2019-06-02	Oln	1	6	0	0	0	0	0	0	0	0	0	0	0	0	20.8304
2019-06-03	Oln	1	7	0	0	0	0	0	0	0	0	0	0	0	0	29.2938
2019-06-04	Oln	1	7	0	0	0	0	0	0	0	0	0	0	0	0	29.8542
2019-06-05	Oln	1	7	0	0	0	0	0	0	0	0	0	0	0	0	30.4338
2019-06-06	Oln	1	7	0	0	0	0	0	0	0	0	0	0	0	0	28.8555
2019-06-07	Oln	1	7	0	0	0	0	0	0	0	0	0	0	0	0	31.6512
2019-06-08	Oln	1	7	0	0	0	0	0	0	0	0	0	0	0	0	31.9413
2019-06-09	Oln	1	7	0	0	0	0	0	0	0	0	0	0	0	0	28.2155
2019-06-10	Oln	1	6	0	0	0	0	0	0	0	0	0	0	0	0	24.6222
2019-06-11	Oln	1	8	0	0	0	0	0	0	0	0	0	0	0	0	35.3003
2019-06-12	Oln	1	8	0	0	0	0	0	0	0	0	0	0	0	0	34.5074
2019-06-13	Oln	1	8	0	0	0	0	0	0	0	0	0	0	0	0	32.0016
2019-06-14	Oln	1	6	0	0	0	0	0	0	0	0	0	0	0	0	25.238
2019-06-15	Oln	1	7	0	0	0	0	0	0	0	0	0	0	0	0	29.0933
2019-06-16	Oln	1	6	0	0	0	0	0	0	0	0	0	0	0	0	19.916
2019-06-17	Oln	1	6	0	0	0	0	0	0	0	0	0	0	0	0	13.3088
2019-06-18	Oln	1	6	0	0	0	0	0	0	0	0	0	0	0	0	25.7766
2019-06-19	Oln	1	7	0	0	0	0	0	0	0	0	0	0	0	0	26.5362
2019-06-20	Oln	1	8	0	0	0	0	0	0	0	0	0	0	0	0	32.0287
2019-06-21	Oln	1	7	0	0	0	0	0	0	0	0	0	0	0	0	29.6073
2019-06-22	Oln	1	6	0	0	0	0	0	0	0	0	0	0	0	0	22.1282
2019-06-23	Oln	1	6	0	0	0	0	0	0	0	0	0	0	0	0	23.6357
2019-06-24	Oln	1	7	0	0	0	0	0	0	0	0	0	0	0	0	29.1548
2019-06-25	Oln	1	7	0	0	0	0	0	0	0	0	0	0	0	0	30.2605
2019-06-26	Oln	1	8	0	0	0	0	0	0	0	0	0	0	0	0	36.3056
2019-06-27	Oln	1	6	0	0	0	0	0	0	0	0	0	0	0	0	14.8306
2019-06-28	Oln	1	6	0	0	0	0	0	0	0	0	0	0	0	0	16.1058
2019-06-29	Oln	1	6	0	0	0	0	0	0	0	0	0	0	0	0	22.7177
2019-06-30	Oln	1	8	0	0	0	0	0	0	0	0	0	0	0	0	34.9228
2019-07-01	Oln	1	6	0	0	0	0	0	0	0	0	0	0	0	0	17.9795
2019-07-02	Oln	1	6	0	0	0	0	0	0	0	0	0	0	0	0	14.548
2019-07-03	Oln	1	6	0	0	0	0	0	0	0	0	0	0	0	0	14.936
2019-07-04	Oln	1	6	0	0	0	0	0	0	0	0	0	0	0	0	17.7085
2019-07-05	Oln	1	6	0	0	0	0	0	0	0	0	0	0	0	0	13.6195
2019-07-06	Oln	1	6	0	0	0	0	0	0	0	0	0	0	0	0	14.4861
2019-07-07	Oln	1	6	0	0	0	0	0	0	0	0	0	0	0	0	9.40087
2019-07-08	Oln	1	5	0	0	0	0	0	0	0	0	0	0	0	0	6.10741
2019-07-09	Oln	1	6	0	0	0	0	0	0	0	0	0	0	0	0	9.04008
2019-07-10	Oln	1	6	0	0	0	0	0	0	0	0	0	0	0	0	13.405
2019-07-11	Oln	1	6	0	0	0	0	0	0	0	0	0	0	0	0	21.5877
2019-07-12	Oln	1	6	0	0	0	0	0	0	0	0	0	0	0	0	23.1776
2019-07-13	Oln	1	6	0	0	0	0	0	0	0	0	0	0	0	0	20.9969
2019-07-14	Oln	1	6	0	0	0	0	0	0	0	0	0	0	0	0	17.4442
2019-07-15	Oln	1	7	0	0	0	0	0	0	0	0	0	0	0	0	27.0219
2019-07-16	Oln	1	6	0	0	0	0	0	0	0	0	0	0	0	0	15.8914
2019-07-17	Oln	1	6	0	0	0	0	0	0	0	0	0	0	0	0	15.2642
2019-07-18	Oln	1	6	0	0	0	0	0	0	0	0	0	0	0	0	18.8229
2019-07-19	Oln	1	7	0	0	0	0	0	0	0	0	0	0	0	0	29.9013
2019-07-20	Oln	1	7	0	0	0	0	0	0	0	0	0	0	0	0	31.301
2019-07-21	Oln	1	7	0	0	0	0	0	0	0	0	0	0	0	0	29.0283
2019-07-22	Oln	1	6	0	0	0	0	0	0	0	0	0	0	0	0	19.5135
2019-07-23	Oln	1	6	0	0	0	0	0	0	0	0	0	0	0	0	16.936
2019-07-24	Oln	1	6	0	0	0	0	0	0	0	0	0	0	0	0	25.8119
2019-07-25	Oln	1	6	0	0	0	0	0	0	0	0	0	0	0	0	21.9801
2019-07-26	Oln	1	7	0	0	0	0	0	0	0	0	0	0	0	0	26.1992
2019-07-27	Oln	1	6	0	0	0	0	0	0	0	0	0	0	0	0	19.7308
2019-07-28	Oln	1	7	0	0	0	0	0	0	0	0	0	0	0	0	28.3188
2019-07-29	Oln	1	8	0	0	0	0	0	0	0	0	0	0	0	0	33.6841
2019-07-30	Oln	1	6	0	0	0	0	0	0	0	0	0	0	0	0	18.961
2019-07-31	Oln	1	6	0	0	0	0	0	0	0	0	0	0	0	0	24.1122
2019-08-01	Oln	1	6	0	0	0	0	0	0	0	0	0	0	0	0	15.0018
2019-08-02	Oln	1	6	0	0	0	0	0	0	0	0	0	0	0	0	18.3305
2019-08-03	Oln	1	6	0	0	0	0	0	0	0	0	0	0	0	0	22.3479
2019-08-04	Oln	1	6	0	0	0	0	0	0	0	0	0	0	0	0	19.0966
2019-08-05	Oln	1	6	0	0	0	0	0	0	0	0	0	0	0	0	24.1869
2019-08-06	Oln	1	7	0	0	0	0	0	0	0	0	0	0	0	0	29.5286
2019-08-07	Oln	1	7	0	0	0	0	0	0	0	0	0	0	0	0	27.8207
2019-08-08	Oln	1	6	1	0	0	0	0	1	0	0	0	0	0	0	13.6342
2019-08-09	Oln	1	6	0	0	0	0	0	0	0	0	0	0	0	0	21.8197
2019-08-10	Oln	1	6	0	0	0	0	0	0	0	0	0	0	0	0	13.904
2019-08-11	Oln	1	7	0	0	0	0	0	0	0	0	0	0	0	0	28.1066
2019-08-12	Oln	1	7	0	0	0	0	0	0	0	0	0	0	0	0	30.4699
2019-08-13	Oln	1	6	0	0	0	0	0	0	0	0	0	0	0	0	24.2509
2019-08-14	Oln	1	6	0	0	0	0	0	0	0	0	0	0	0	0	15.1654
2019-08-15	Oln	1	7	0	0	0	0	0	0	0	0	0	0	0	0	26.4808
2019-08-16	Oln	1	6	0	0	0	0	0	0	0	0	0	0	0	0	24.2412
2019-08-17	Oln	1	7	0	0	0	0	0	0	0	0	0	0	0	0	26.4497
2019-08-18	Oln	1	7	0	0	0	0	0	0	0	0	0	0	0	0	27.0856
2019-08-19	Oln	1	6	0	0	0	0	0	0	0	0	0	0	0	0	22.7941
2019-08-20	Oln	1	7	0	0	0	0	0	0	0	0	0	0	0	0	26.3679
2019-08-21	Oln	1	6	0	0	0	0	0	0	0	0	0	0	0	0	17.5663
2019-08-22	Oln	1	6	0	0	0	0	0	0	0	0	0	0	0	0	24.8604
2019-08-23	Oln	1	7	0	0	0	0	0	0	0	0	0	0	0	0	28.6049
2019-08-24	Oln	1	7	0	0	0	0	0	0	0	0	0	0	0	0	30.6467
2019-08-25	Oln	1	7	0	0	0	0	0	0	0	0	0	0	0	0	28.4236
2019-08-26	Oln	1	7	0	0	0	0	0	0	0	0	0	0	0	0	29.8198
2019-08-27	Oln	1	8	0	0	0	0	0	0	0	0	0	0	0	0	32.5783
2019-08-28	Oln	1	7	0	0	0	0	0	0	0	0	0	0	0	0	30.3569
2019-08-29	Oln	1	8	0	0	0	0	0	0	0	0	0	0	0	0	35.0057
2019-08-30	Oln	1	7	0	0	0	0	0	0	0	0	0	0	0	0	26.6766
2019-08-31	Oln	1	7	0	0	0	0	0	0	0	0	0	0	0	0	28.481
2019-09-01	Oln	1	7	0	0	0	0	0	0	0	0	0	0	0	0	30.8185
2019-09-02	Oln	1	6	0	0	0	0	0	0	0	0	0	0	0	0	11.5548
2019-09-03	Oln	1	6	0	0	0	0	0	0	0	0	0	0	0	0	20.1765
2019-09-04	Oln	1	6	0	0	0	0	0	0	0	0	0	0	0	0	21.8318
2019-09-05	Oln	1	6	0	0	0	0	0	0	0	0	0	0	0	0	23.0237
2019-09-06	Oln	1	6	0	0	0	0	0	0	0	0	0	0	0	0	17.2727
2019-09-07	Oln	1	6	0	0	0	0	0	0	0	0	0	0	0	0	16.6309
2019-09-08	Oln	1	6	0	0	0	0	0	0	0	0	0	0	0	0	15.7502
2019-09-09	Oln	1	6	0	0	0	0	0	0	0	0	0	0	0	0	24.6407
2019-09-10	Oln	1	5	0	0	0	0	0	0	0	0	0	0	0	0	4.69717
2019-09-11	Oln	1	6	0	0	0	0	0	0	0	0	0	0	0	0	18.6863
2019-09-12	Oln	1	6	0	0	0	0	0	0	0	0	0	0	0	0	21.6378
2019-09-13	Oln	1	6	0	0	0	0	0	0	0	0	0	0	0	0	15.3917
2019-09-14	Oln	1	6	0	0	0	0	0	0	0	0	0	0	0	0	12.2955
2019-09-15	Oln	1	6	0	0	0	0	0	0	0	0	0	0	0	0	12.4267
2019-09-16	Oln	1	5	0	0	0	0	0	0	0	0	0	0	0	0	7.06519
2019-09-17	Oln	1	6	0	0	0	0	0	0	0	0	0	0	0	0	11.0769
2019-09-18	Oln	1	5	0	0	0	0	0	0	0	0	0	0	0	0	7.79764
2019-09-19	Oln	1	6	0	0	0	0	0	0	0	0	0	0	0	0	10.7646
2019-09-20	Oln	1	5	0	0	0	0	0	0	0	0	0	0	0	0	3.17612
2019-09-21	Oln	1	6	0	0	0	0	0	0	0	0	0	0	0	0	11.9901
2019-09-22	Oln	1	6	0	0	0	0	0	0	0	0	0	0	0	0	21.3974
2019-09-23	Oln	1	6	0	0	0	0	0	0	0	0	0	0	0	0	11.878
2019-09-24	Oln	1	6	0	0	0	0	0	0	1	0	0	0	1	0	18.5884
2019-09-25	Oln	1	6	0	0	0	0	0	0	0	0	0	0	0	0	15.9693
2019-09-26	Oln	1	6	0	0	0	0	0	0	0	0	0	0	0	0	22.6499
2019-09-27	Oln	1	6	0	0	0	0	0	0	0	0	0	0	0	0	12.6576
2019-09-28	Oln	1	6	0	0	0	0	0	0	0	0	0	0	0	0	13.8581
2019-09-29	Oln	1	6	0	0	0	0	0	0	0	0	0	0	0	0	14.3469
2019-09-30	Oln	1	6	0	0	0	0	0	0	0	0	0	0	0	0	9.53818
2019-10-01	Oln	1	5	0	0	0	0	0	0	0	0	0	0	0	0	7.55073
2019-10-02	Oln	1	5	0	0	0	0	0	0	0	0	0	0	0	0	2.44531
2019-10-03	Oln	1	6	0	0	0	0	0	0	0	0	0	0	0	0	13.7629
2019-10-04	Oln	1	4	0	0	0	0	0	0	0	0	0	0	0	0	-1.36407
2019-10-05	Oln	1	5	0	0	0	0	0	0	0	0	0	0	0	0	7.12225
2019-10-06	Oln	1	5	0	0	0	0	0	0	0	0	0	0	0	0	8.65463
2019-10-07	Oln	1	5	0	0	0	0	0	0	0	0	0	0	0	0	3.64172
2019-10-08	Oln	1	4	0	0	0	0	0	0	0	0	0	0	0	0	-2.62082
2019-10-09	Oln	1	6	0	0	0	0	0	0	0	0	0	0	0	0	11.8865
2019-10-10	Oln	1	6	0	0	0	0	0	0	0	0	0	0	0	0	9.19473
2019-10-11	Oln	1	5	0	0	0	0	0	0	0	0	0	0	0	0	7.7112
2019-10-12	Oln	1	5	0	0	0	0	0	0	0	0	0	0	0	0	8.74196
2019-10-13	Oln	1	6	0	0	0	0	0	0	0	0	0	0	0	0	16.1426
2019-10-14	Oln	1	6	0	0	0	0	0	0	0	0	0	0	0	0	20.1985
2019-10-15	Oln	1	6	0	0	0	0	0	0	0	0	0	0	0	0	18.6451
2019-10-16	Oln	1	6	0	0	0	0	0	0	0	0	0	0	0	0	11.8351
2019-10-17	Oln	1	6	1	0	0	1	0	0	0	0	0	0	0	0	9.86347
2019-10-18	Oln	1	6	0	0	0	0	0	0	0	0	0	0	0	0	12.8302
2019-10-19	Oln	1	6	0	0	0	0	0	0	0	0	0	0	0	0	14.5188
2019-10-20	Oln	1	6	0	0	0	0	0	0	0	0	0	0	0	0	20.5539
2019-10-21	Oln	1	6	0	0	0	0	0	0	1	0	0	1	0	0	22.344
2019-10-22	Oln	1	6	1	0	1	0	0	0	0	0	0	0	0	0	19.9436
2019-10-23	Oln	1	6	0	0	0	0	0	0	0	0	0	0	0	0	19.0611
2019-10-24	Oln	1	5	0	0	0	0	0	0	0	0	0	0	0	0	5.27318
2019-10-25	Oln	1	6	0	0	0	0	0	0	0	0	0	0	0	0	10.3109
2019-10-26	Oln	1	5	0	0	0	0	0	0	0	0	0	0	0	0	7.56346
2019-10-27	Oln	1	5	0	0	0	0	0	0	0	0	0	0	0	0	6.82744
2019-10-28	Oln	1	4	0	0	0	0	0	0	0	0	0	0	0	0	-3.11053
2019-10-29	Oln	1	5	0	0	0	0	0	0	0	0	0	0	0	0	4.6422
2019-10-30	Oln	1	5	0	0	0	0	0	0	0	0	0	0	0	0	1.32597
2019-10-31	Oln	1	5	0	0	0	0	0	0	0	0	0	0	0	0	0.786174
2019-11-01	Oln	1	5	0	0	0	0	0	0	0	0	0	0	0	0	8.51728
2019-11-02	Oln	1	4	0	0	0	0	0	0	1	0	0	0	0	1	-5.84614
2019-11-03	Oln	1	5	1	0	1	0	0	0	0	0	0	0	0	0	6.80839
2019-11-04	Oln	1	5	0	0	0	0	0	0	0	0	0	0	0	0	8.58782
2019-11-05	Oln	1	4	1	0	1	0	0	0	0	0	0	0	0	0	-0.223152
2019-11-06	Oln	1	4	0	0	0	0	0	0	0	0	0	0	0	0	-0.451058
2019-11-07	Oln	1	5	0	0	0	0	0	0	0	0	0	0	0	0	4.42254
2019-11-08	Oln	1	4	1	0	1	0	0	0	0	0	0	0	0	0	-3.46762
2019-11-09	Oln	1	5	0	0	0	0	0	0	0	0	0	0	0	0	3.36698
2019-11-10	Oln	1	5	0	0	0	0	0	0	0	0	0	0	0	0	2.67817
2019-11-11	Oln	1	4	0	0	0	0	0	0	0	0	0	0	0	0	-1.50774
2019-11-12	Oln	1	5	0	0	0	0	0	0	0	0	0	0	0	0	3.81348
2019-11-13	Oln	1	5	0	0	0	0	0	0	0	0	0	0	0	0	2.82765
2019-11-14	Oln	1	5	0	0	0	0	0	0	0	0	0	0	0	0	3.93552
2019-11-15	Oln	1	5	0	0	0	0	0	0	0	0	0	0	0	0	2.12051
2019-11-16	Oln	1	5	0	0	0	0	0	0	0	0	0	0	0	0	3.7751
2019-11-17	Oln	1	5	0	0	0	0	0	0	0	0	0	0	0	0	2.75109
2019-11-18	Oln	1	4	0	0	0	0	0	0	0	0	0	0	0	0	-0.47244
2019-11-19	Oln	1	5	0	0	0	0	0	0	0	0	0	0	0	0	6.18422
2019-11-20	Oln	1	4	0	0	0	0	0	0	0	0	0	0	0	0	-6.45896
2019-11-21	Oln	1	4	0	0	0	0	0	0	0	0	0	0	0	0	-12.7989
2019-11-22	Oln	1	3	1	0	1	0	0	0	0	0	0	0	0	0	-18.1318
2019-11-23	Oln	1	4	0	0	0	0	0	0	0	0	0	0	0	0	-12.5139
2019-11-24	Oln	1	3	0	0	0	0	0	0	0	0	0	0	0	0	-13.4336
2019-11-25	Oln	1	3	0	0	0	0	0	0	0	0	0	0	0	0	-13.7097
2019-11-26	Oln	1	4	1	0	1	0	0	0	0	0	0	0	0	0	-8.45899
2019-11-27	Oln	1	4	0	0	0	0	0	0	0	0	0	0	0	0	-9.64283
2019-11-28	Oln	1	5	0	0	0	0	0	0	0	0	0	0	0	0	0.506865
2019-11-29	Oln	1	4	0	0	0	0	0	0	0	0	0	0	0	0	-1.14833
2019-11-30	Oln	1	4	0	0	0	0	0	0	0	0	0	0	0	0	-7.70949
2019-12-01	Oln	1	4	0	0	0	0	0	0	0	0	0	0	0	0	-8.19513
2019-12-02	Oln	1	4	0	0	0	0	0	0	0	0	0	0	0	0	-9.75729
2019-12-03	Oln	1	4	0	0	0	0	0	0	0	0	0	0	0	0	-0.349919
2019-12-04	Oln	1	4	1	0	0	1	0	0	0	0	0	0	0	0	-5.22292
2019-12-05	Oln	1	5	0	0	0	0	0	0	0	0	0	0	0	0	0.861319
2019-12-06	Oln	1	4	0	0	0	0	0	0	0	0	0	0	0	0	-12.7837
2019-12-07	Oln	1	4	0	0	0	0	0	0	0	0	0	0	0	0	-8.30545
2019-12-08	Oln	1	4	0	0	0	0	0	0	0	0	0	0	0	0	-6.20188
2019-12-09	Oln	1	4	0	0	0	0	0	0	0	0	0	0	0	0	-2.27835
2019-12-10	Oln	1	4	0	0	0	0	0	0	0	0	0	0	0	0	-11.3273
2019-12-11	Oln	1	4	0	0	0	0	0	0	0	0	0	0	0	0	-2.96011
2019-12-12	Oln	1	4	0	0	0	0	0	0	0	0	0	0	0	0	-9.00944
2019-12-13	Oln	1	3	0	0	0	0	0	0	0	0	0	0	0	0	-15.3255
2019-12-14	Oln	1	4	0	0	0	0	0	0	0	0	0	0	0	0	-10.404
2019-12-15	Oln	1	4	0	0	0	0	0	0	0	0	0	0	0	0	-6.71134
2019-12-16	Oln	1	5	0	0	0	0	0	0	0	0	0	0	0	0	0.403067
2019-12-17	Oln	1	4	0	0	0	0	0	0	0	0	0	0	0	0	-1.16831
2019-12-18	Oln	1	5	0	0	0	0	0	0	0	0	0	0	0	0	1.08964
2019-12-19	Oln	1	5	0	0	0	0	0	0	0	0	0	0	0	0	6.30797
2019-12-20	Oln	1	5	0	0	0	0	0	0	0	0	0	0	0	0	0.194158
2019-12-21	Oln	1	4	0	0	0	0	0	0	0	0	0	0	0	0	-0.671363
2019-12-22	Oln	1	4	0	0	0	0	0	0	0	0	0	0	0	0	-4.78254
2019-12-23	Oln	1	4	0	0	0	0	0	0	0	0	0	0	0	0	-1.73978
2019-12-24	Oln	1	4	0	0	0	0	0	0	0	0	0	0	0	0	-1.79297
2019-12-25	Oln	1	4	0	0	0	0	0	0	0	0	0	0	0	0	-0.195981
2019-12-26	Oln	1	4	0	0	0	0	0	0	0	0	0	0	0	0	-6.96993
2019-12-27	Oln	1	3	0	0	0	0	0	0	0	0	0	0	0	0	-13.041
2019-12-28	Oln	1	3	0	0	0	0	0	0	0	0	0	0	0	0	-17.0918
2019-12-29	Oln	1	4	0	0	0	0	0	0	0	0	0	0	0	0	-6.00795
2019-12-30	Oln	1	4	0	0	0	0	0	0	0	0	0	0	0	0	-8.71459
2019-12-31	Oln	1	4	0	0	0	0	0	0	0	0	0	0	0	0	-12.415
2020-01-01	Oln	1	4	0	0	0	0	0	0	0	0	0	0	0	0	-9.6074
2020-01-02	Oln	1	4	0	0	0	0	0	0	0	0	0	0	0	0	-9.06961
2020-01-03	Oln	1	4	0	0	0	0	0	0	0	0	0	0	0	0	-10.5423
2020-01-04	Oln	1	3	0	0	0	0	0	0	0	0	0	0	0	0	-13.3125
2020-01-05	Oln	1	4	0	0	0	0	0	0	0	0	0	0	0	0	-7.09074
2020-01-06	Oln	1	4	0	0	0	0	0	0	0	0	0	0	0	0	-11.3698
2020-01-07	Oln	1	4	0	0	0	0	0	0	0	0	0	0	0	0	-7.08214
2020-01-08	Oln	1	4	0	0	0	0	0	0	0	0	0	0	0	0	-7.05014
2020-01-09	Oln	1	5	0	0	0	0	0	0	0	0	0	0	0	0	8.5744
2020-01-10	Oln	1	5	0	0	0	0	0	0	0	0	0	0	0	0	4.63656
2020-01-11	Oln	1	4	0	0	0	0	0	0	0	0	0	0	0	0	-4.46659
2020-01-12	Oln	1	4	0	0	0	0	0	0	0	0	0	0	0	0	-10.0502
2020-01-13	Oln	1	5	0	0	0	0	0	0	0	0	0	0	0	0	1.5273
2020-01-14	Oln	1	4	0	0	0	0	0	0	0	0	0	0	0	0	-6.46068
2020-01-15	Oln	1	4	0	0	0	0	0	0	0	0	0	0	0	0	-2.8625
2020-01-16	Oln	1	5	0	0	0	0	0	0	0	0	0	0	0	0	5.93825
2020-01-17	Oln	1	5	0	0	0	0	0	0	0	0	0	0	0	0	2.00609
2020-01-18	Oln	1	4	0	0	0	0	0	0	0	0	0	0	0	0	-4.35963
2020-01-19	Oln	1	5	0	0	0	0	0	0	0	0	0	0	0	0	1.57079
2020-01-20	Oln	1	4	0	0	0	0	0	0	1	0	0	1	0	0	-2.17645
2020-01-21	Oln	1	4	0	0	0	0	0	0	0	0	0	0	0	0	-9.22214
2020-01-22	Oln	1	3	0	0	0	0	0	0	0	0	0	0	0	0	-13.988
2020-01-23	Oln	1	4	0	0	0	0	0	0	0	0	0	0	0	0	-9.63909
2020-01-24	Oln	1	4	0	0	0	0	0	0	0	0	0	0	0	0	-6.91976
2020-01-25	Oln	1	4	0	0	0	0	0	0	0	0	0	0	0	0	-4.86637
2020-01-26	Oln	1	4	1	0	0	0	0	1	0	0	0	0	0	0	-8.62874
2020-01-27	Oln	1	4	0	0	0	0	0	0	0	0	0	0	0	0	-5.46997
2020-01-28	Oln	1	4	0	0	0	0	0	0	0	0	0	0	0	0	-11.6019
2020-01-29	Oln	1	4	0	0	0	0	0	0	0	0	0	0	0	0	-8.25527
2020-01-30	Oln	1	4	0	0	0	0	0	0	0	0	0	0	0	0	-7.78731
2020-01-31	Oln	1	4	0	0	0	0	0	0	0	0	0	0	0	0	-5.29861
2020-02-01	Oln	1	5	0	0	0	0	0	0	0	0	0	0	0	0	0.633389
2020-02-02	Oln	1	4	0	0	0	0	0	0	0	0	0	0	0	0	-1.95802
2020-02-03	Oln	1	4	1	0	1	0	0	0	0	0	0	0	0	0	-2.71363
2020-02-04	Oln	1	4	0	0	0	0	0	0	0	0	0	0	0	0	-0.997167
2020-02-05	Oln	1	4	0	0	0	0	0	0	0	0	0	0	0	0	-8.09075
2020-02-06	Oln	1	4	0	0	0	0	0	0	0	0	0	0	0	0	-8.89406
2020-02-07	Oln	1	5	0	0	0	0	0	0	0	0	0	0	0	0	3.59273
2020-02-08	Oln	1	5	0	0	0	0	0	0	0	0	0	0	0	0	7.35483
2020-02-09	Oln	1	4	0	0	0	0	0	0	0	0	0	0	0	0	-2.44984
2020-02-10	Oln	1	4	0	0	0	0	0	0	0	0	0	0	0	0	-4.05262
2020-02-11	Oln	1	4	0	0	0	0	0	0	0	0	0	0	0	0	-10.0474
2020-02-12	Oln	1	4	0	0	0	0	0	0	0	0	0	0	0	0	-11.5055
2020-02-13	Oln	1	4	0	0	0	0	0	0	0	0	0	0	0	0	-7.87767
2020-02-14	Oln	1	5	0	0	0	0	0	0	0	0	0	0	0	0	6.5596
2020-02-15	Oln	1	4	0	0	0	0	0	0	0	0	0	0	0	0	-11.9986
2020-02-16	Oln	1	4	0	0	0	0	0	0	0	0	0	0	0	0	-6.21983
2020-02-17	Oln	1	5	0	0	0	0	0	0	0	0	0	0	0	0	2.338
2020-02-18	Oln	1	5	0	0	0	0	0	0	0	0	0	0	0	0	2.68639
2020-02-19	Oln	1	4	0	0	0	0	0	0	0	0	0	0	0	0	-6.684
2020-02-20	Oln	1	5	0	0	0	0	0	0	0	0	0	0	0	0	7.35226
2020-02-21	Oln	1	4	0	0	0	0	0	0	0	0	0	0	0	0	-1.87887
2020-02-22	Oln	1	3	0	0	0	0	0	0	0	0	0	0	0	0	-14.7809
2020-02-23	Oln	1	4	0	0	0	0	0	0	0	0	0	0	0	0	-5.03453
2020-02-24	Oln	1	4	0	0	0	0	0	0	0	0	0	0	0	0	-6.08809
2020-02-25	Oln	1	4	0	0	0	0	0	0	0	0	0	0	0	0	-1.84927
2020-02-26	Oln	1	4	0	0	0	0	0	0	0	0	0	0	0	0	-1.29793
2020-02-27	Oln	1	4	0	0	0	0	0	0	0	0	0	0	0	0	-0.52592
2020-02-28	Oln	1	4	0	0	0	0	0	0	0	0	0	0	0	0	-2.00941
2020-02-29	Oln	1	4	0	0	0	0	0	0	0	0	0	0	0	0	-8.87234
2020-03-01	Oln	2	5	0	0	0	0	0	0	0	0	0	0	0	0	3.53505
2020-03-02	Oln	2	4	0	0	0	0	0	0	0	0	0	0	0	0	-0.625134
2020-03-03	Oln	2	5	0	0	0	0	0	0	0	0	0	0	0	0	0.066871
2020-03-04	Oln	2	4	0	0	0	0	0	0	0	0	0	0	0	0	-1.70243
2020-03-05	Oln	2	5	1	0	0	1	0	0	0	0	0	0	0	0	2.14975
2020-03-06	Oln	2	4	0	0	0	0	0	0	0	0	0	0	0	0	-10.9766
2020-03-07	Oln	2	5	0	0	0	0	0	0	0	0	0	0	0	0	3.56278
2020-03-08	Oln	2	6	0	0	0	0	0	0	0	0	0	0	0	0	10.2085
2020-03-09	Oln	2	5	0	0	0	0	0	0	0	0	0	0	0	0	6.00856
2020-03-10	Oln	2	5	0	0	0	0	0	0	0	0	0	0	0	0	5.6701
2020-03-11	Oln	2	5	0	0	0	0	0	0	0	0	0	0	0	0	0.624693
2020-03-12	Oln	2	4	0	0	0	0	0	0	0	0	0	0	0	0	-3.67678
2020-03-13	Oln	2	5	0	0	0	0	0	0	0	0	0	0	0	0	0.60218
2020-03-14	Oln	2	3	0	0	0	0	0	0	0	0	0	0	0	0	-13.0456
2020-03-15	Oln	2	4	0	0	0	0	0	0	0	0	0	0	0	0	-4.07129
2020-03-16	Oln	2	4	0	0	0	0	0	0	0	0	0	0	0	0	-3.98477
2020-03-17	Oln	2	6	0	0	0	0	0	0	0	0	0	0	0	0	10.4349
2020-03-18	Oln	2	5	0	0	0	0	0	0	0	0	0	0	0	0	5.35634
2020-03-19	Oln	2	5	0	0	0	0	0	0	0	0	0	0	0	0	2.10817
2020-03-20	Oln	2	4	0	0	0	0	0	0	0	0	0	0	0	0	-2.15887
2020-03-21	Oln	2	4	0	0	0	0	0	0	0	0	0	0	0	0	-6.63815
2020-03-22	Oln	2	4	0	0	0	0	0	0	0	0	0	0	0	0	-9.54005
2020-03-23	Oln	2	4	0	0	0	0	0	0	0	0	0	0	0	0	-0.705979
2020-03-24	Oln	2	5	0	0	0	0	0	0	0	0	0	0	0	0	6.86988
2020-03-25	Oln	2	6	0	0	0	0	0	0	0	0	0	0	0	0	12.025
2020-03-26	Oln	2	4	1	0	0	1	0	0	0	0	0	0	0	0	-1.7955
2020-03-27	Oln	2	6	0	0	0	0	0	0	0	0	0	0	0	0	9.27019
2020-03-28	Oln	2	6	0	0	0	0	0	0	0	0	0	0	0	0	19.9918
2020-03-29	Oln	2	3	0	0	0	0	0	0	0	0	0	0	0	0	-13.0682
2020-03-30	Oln	2	5	0	0	0	0	0	0	1	0	0	0	1	0	1.05465
2020-03-31	Oln	2	4	0	0	0	0	0	0	0	0	0	0	0	0	-3.25393
2020-04-01	Oln	2	4	0	0	0	0	0	0	0	0	0	0	0	0	-6.49422
2020-04-02	Oln	2	4	0	0	0	0	0	0	0	0	0	0	0	0	-6.49402
2020-04-03	Oln	2	4	0	0	0	0	0	0	1	0	0	1	0	0	-1.87095
2020-04-04	Oln	2	4	0	0	0	0	0	0	0	0	0	0	0	0	-3.58771
2020-04-05	Oln	2	6	0	0	0	0	0	0	0	0	0	0	0	0	12.934
2020-04-06	Oln	2	6	0	0	0	0	0	0	0	0	0	0	0	0	18.9215
2020-04-07	Oln	2	6	0	0	0	0	0	0	0	0	0	0	0	0	21.0766
2020-04-08	Oln	2	6	0	0	0	0	0	0	0	0	0	0	0	0	19.8709
2020-04-09	Oln	2	6	0	0	0	0	0	0	0	0	0	0	0	0	12.6898
2020-04-10	Oln	2	6	0	0	0	0	0	0	0	0	0	0	0	0	9.57536
2020-04-11	Oln	2	6	0	0	0	0	0	0	0	0	0	0	0	0	16.8319
2020-04-12	Oln	2	6	0	0	0	0	0	0	0	0	0	0	0	0	13.9921
2020-04-13	Oln	2	4	0	0	0	0	0	0	0	0	0	0	0	0	-3.85804
2020-04-14	Oln	2	4	0	0	0	0	0	0	0	0	0	0	0	0	-10.6002
2020-04-15	Oln	2	5	0	0	0	0	0	0	0	0	0	0	0	0	0.765518
2020-04-16	Oln	2	5	0	0	0	0	0	0	0	0	0	0	0	0	4.05366
2020-04-17	Oln	2	4	0	0	0	0	0	0	0	0	0	0	0	0	-2.99271
2020-04-18	Oln	2	5	0	0	0	0	0	0	0	0	0	0	0	0	0.198863
2020-04-19	Oln	2	4	0	0	0	0	0	0	0	0	0	0	0	0	-5.85707
2020-04-20	Oln	2	5	0	0	0	0	0	0	0	0	0	0	0	0	3.43316
2020-04-21	Oln	2	6	0	0	0	0	0	0	0	0	0	0	0	0	13.5312
2020-04-22	Oln	2	6	0	0	0	0	0	0	1	0	0	1	0	0	20.7488
2020-04-23	Oln	2	6	0	0	0	0	0	0	0	0	0	0	0	0	16.3466
2020-04-24	Oln	2	6	0	0	0	0	0	0	0	0	0	0	0	0	11.0129
2020-04-25	Oln	2	4	0	0	0	0	0	0	0	0	0	0	0	0	-6.95117
2020-04-26	Oln	2	6	0	0	0	0	0	0	0	0	0	0	0	0	14.7949
2020-04-27	Oln	2	6	0	0	0	0	0	0	0	0	0	0	0	0	11.8309
2020-04-28	Oln	2	6	0	0	0	0	0	0	0	0	0	0	0	0	15.9445
2020-04-29	Oln	2	5	0	0	0	0	0	0	1	0	0	1	0	0	1.20706
2020-04-30	Oln	2	6	0	0	0	0	0	0	0	0	0	0	0	0	16.9597
2020-05-01	Oln	2	5	0	0	0	0	0	0	0	0	0	0	0	0	8.55651
2020-05-02	Oln	2	6	0	0	0	0	0	0	0	0	0	0	0	0	9.78187
2020-05-03	Oln	2	6	0	0	0	0	0	0	0	0	0	0	0	0	14.0244
2020-05-04	Oln	2	6	0	0	0	0	0	0	0	0	0	0	0	0	18.1521
2020-05-05	Oln	2	5	0	0	0	0	0	0	0	0	0	0	0	0	5.02562
2020-05-06	Oln	2	5	0	0	0	0	0	0	0	0	0	0	0	0	4.16028
2020-05-07	Oln	2	6	0	0	0	0	0	0	0	0	0	0	0	0	9.15502
2020-05-08	Oln	2	6	0	0	0	0	0	0	0	0	0	0	0	0	19.7228
2020-05-09	Oln	2	6	0	0	0	0	0	0	0	0	0	0	0	0	13.6132
2020-05-10	Oln	2	6	0	0	0	0	0	0	0	0	0	0	0	0	21.7488
2020-05-11	Oln	2	4	0	0	0	0	0	0	0	0	0	0	0	0	-4.9629
2020-05-12	Oln	2	5	0	0	0	0	0	0	0	0	0	0	0	0	5.43192
2020-05-13	Oln	2	5	0	0	0	0	0	0	0	0	0	0	0	0	5.89801
2020-05-14	Oln	2	5	0	0	0	0	0	0	0	0	0	0	0	0	1.46729
2020-05-15	Oln	2	6	0	0	0	0	0	0	0	0	0	0	0	0	14.383
2020-05-16	Oln	2	5	0	0	0	0	0	0	0	0	0	0	0	0	2.41212
2020-05-17	Oln	2	5	0	0	0	0	0	0	0	0	0	0	0	0	7.87088
2020-05-18	Oln	2	6	0	0	0	0	0	0	0	0	0	0	0	0	9.34035
2020-05-19	Oln	2	6	0	0	0	0	0	0	0	0	0	0	0	0	9.16096
2020-05-20	Oln	2	6	0	0	0	0	0	0	0	0	0	0	0	0	11.2918
2020-05-21	Oln	2	5	0	0	0	0	0	0	0	0	0	0	0	0	4.61183
2020-05-22	Oln	2	6	0	0	0	0	0	0	0	0	0	0	0	0	14.1451
2020-05-23	Oln	2	6	0	0	0	0	0	0	0	0	0	0	0	0	10.2569
2020-05-24	Oln	2	6	0	0	0	0	0	0	0	0	0	0	0	0	14.5778
2020-05-25	Oln	2	6	0	0	0	0	0	0	0	0	0	0	0	0	15.2513
2020-05-26	Oln	2	6	0	0	0	0	0	0	0	0	0	0	0	0	15.6878
2020-05-27	Oln	2	6	0	0	0	0	0	0	0	0	0	0	0	0	14.4627
2020-05-28	Oln	2	5	1	0	0	0	1	0	0	0	0	0	0	0	6.00983
2020-05-29	Oln	2	6	0	0	0	0	0	0	0	0	0	0	0	0	12.8574
2020-05-30	Oln	2	5	0	0	0	0	0	0	0	0	0	0	0	0	7.45817
2020-05-31	Oln	2	6	0	0	0	0	0	0	0	0	0	0	0	0	20.6323
2020-06-01	Oln	2	6	0	0	0	0	0	0	0	0	0	0	0	0	11.3273
2020-06-02	Oln	2	6	1	0	0	0	0	1	0	0	0	0	0	0	18.0748
2020-06-03	Oln	2	6	0	0	0	0	0	0	0	0	0	0	0	0	10.3086
2020-06-04	Oln	2	6	0	0	0	0	0	0	0	0	0	0	0	0	20.8775
2020-06-05	Oln	2	6	0	0	0	0	0	0	0	0	0	0	0	0	13.2822
2020-06-06	Oln	2	6	0	0	0	0	0	0	0	0	0	0	0	0	13.254
2020-06-07	Oln	2	7	0	0	0	0	0	0	0	0	0	0	0	0	27.0884
2020-06-08	Oln	2	5	0	0	0	0	0	0	1	0	0	0	0	1	1.59857
2020-06-09	Oln	2	6	0	0	0	0	0	0	0	0	0	0	0	0	11.2137
2020-06-10	Oln	2	6	0	0	0	0	0	0	0	0	0	0	0	0	18.0562
2020-06-11	Oln	2	7	0	0	0	0	0	0	0	0	0	0	0	0	29.8204
2020-06-12	Oln	2	7	0	0	0	0	0	0	0	0	0	0	0	0	31.3394
2020-06-13	Oln	2	6	0	0	0	0	0	0	0	0	0	0	0	0	15.9264
2020-06-14	Oln	2	6	0	0	0	0	0	0	0	0	0	0	0	0	17.1436
2020-06-15	Oln	2	6	0	0	0	0	0	0	0	0	0	0	0	0	17.6185
2020-06-16	Oln	2	6	0	0	0	0	0	0	0	0	0	0	0	0	25.2973
2020-06-17	Oln	2	7	0	0	0	0	0	0	0	0	0	0	0	0	29.5127
2020-06-18	Oln	2	7	0	0	0	0	0	0	0	0	0	0	0	0	31.4266
2020-06-19	Oln	2	7	0	0	0	0	0	0	0	0	0	0	0	0	28.1091
2020-06-20	Oln	2	7	0	0	0	0	0	0	0	0	0	0	0	0	29.2503
2020-06-21	Oln	2	7	0	0	0	0	0	0	0	0	0	0	0	0	27.3587
2020-06-22	Oln	2	6	0	0	0	0	0	0	0	0	0	0	0	0	18.085
2020-06-23	Oln	2	6	0	0	0	0	0	0	0	0	0	0	0	0	11.1681
2020-06-24	Oln	2	7	0	0	0	0	0	0	0	0	0	0	0	0	27.1643
2020-06-25	Oln	2	7	0	0	0	0	0	0	0	0	0	0	0	0	30.3267
2020-06-26	Oln	2	7	0	0	0	0	0	0	0	0	0	0	0	0	29.1863
2020-06-27	Oln	2	7	0	0	0	0	0	0	0	0	0	0	0	0	26.6629
2020-06-28	Oln	2	7	0	0	0	0	0	0	0	0	0	0	0	0	28.6297
2020-06-29	Oln	2	6	0	0	0	0	0	0	1	0	0	1	0	0	15.5554
2020-06-30	Oln	2	6	0	0	0	0	0	0	0	0	0	0	0	0	20.8188
2020-07-01	Oln	2	6	0	0	0	0	0	0	0	0	0	0	0	0	18.6128
2020-07-02	Oln	2	6	0	0	0	0	0	0	0	0	0	0	0	0	24.1853
2020-07-03	Oln	2	6	0	0	0	0	0	0	0	0	0	0	0	0	24.6784
2020-07-04	Oln	2	6	0	0	0	0	0	0	0	0	0	0	0	0	23.6568
2020-07-05	Oln	2	6	0	0	0	0	0	0	0	0	0	0	0	0	24.6632
2020-07-06	Oln	2	6	0	0	0	0	0	0	0	0	0	0	0	0	15.1786
2020-07-07	Oln	2	6	0	0	0	0	0	0	0	0	0	0	0	0	15.2727
2020-07-08	Oln	2	6	0	0	0	0	0	0	0	0	0	0	0	0	18.387
2020-07-09	Oln	2	6	0	0	0	0	0	0	0	0	0	0	0	0	18.8863
2020-07-10	Oln	2	6	0	0	0	0	0	0	0	0	0	0	0	0	17.9521
2020-07-11	Oln	2	6	0	0	0	0	0	0	0	0	0	0	0	0	15.7032
2020-07-12	Oln	2	6	0	0	0	0	0	0	0	0	0	0	0	0	15.131
2020-07-13	Oln	2	6	0	0	0	0	0	0	0	0	0	0	0	0	13.6676
2020-07-14	Oln	2	6	0	0	0	0	0	0	0	0	0	0	0	0	24.0364
2020-07-15	Oln	2	7	0	0	0	0	0	0	0	0	0	0	0	0	27.7626
2020-07-16	Oln	2	6	0	0	0	0	0	0	0	0	0	0	0	0	14.4004
2020-07-17	Oln	2	7	0	0	0	0	0	0	0	0	0	0	0	0	29.6778
2020-07-18	Oln	2	7	0	0	0	0	0	0	0	0	0	0	0	0	29.959
2020-07-19	Oln	2	8	0	0	0	0	0	0	0	0	0	0	0	0	32.2669
2020-07-20	Oln	2	7	0	0	0	0	0	0	0	0	0	0	0	0	28.5754
2020-07-21	Oln	2	6	0	0	0	0	0	0	0	0	0	0	0	0	22.8952
2020-07-22	Oln	2	6	0	0	0	0	0	0	0	0	0	0	0	0	16.4611
2020-07-23	Oln	2	6	0	0	0	0	0	0	0	0	0	0	0	0	21.3629
2020-07-24	Oln	2	6	0	0	0	0	0	0	0	0	0	0	0	0	22.08
2020-07-25	Oln	2	6	0	0	0	0	0	0	0	0	0	0	0	0	21.071
2020-07-26	Oln	2	6	0	0	0	0	0	0	0	0	0	0	0	0	25.4363
2020-07-27	Oln	2	6	0	0	0	0	0	0	0	0	0	0	0	0	24.878
2020-07-28	Oln	2	6	0	0	0	0	0	0	0	0	0	0	0	0	25.651
2020-07-29	Oln	2	6	0	0	0	0	0	0	0	0	0	0	0	0	17.1763
2020-07-30	Oln	2	6	0	0	0	0	0	0	0	0	0	0	0	0	18.9336
2020-07-31	Oln	2	6	0	0	0	0	0	0	0	0	0	0	0	0	13.4503
2020-08-01	Oln	2	6	0	0	0	0	0	0	0	0	0	0	0	0	23.0513
2020-08-02	Oln	2	6	0	0	0	0	0	0	0	0	0	0	0	0	21.0964
2020-08-03	Oln	2	6	0	0	0	0	0	0	0	0	0	0	0	0	21.0358
2020-08-04	Oln	2	6	0	0	0	0	0	0	0	0	0	0	0	0	12.9834
2020-08-05	Oln	2	6	1	0	0	0	0	1	0	0	0	0	0	0	25.6942
2020-08-06	Oln	2	7	0	0	0	0	0	0	0	0	0	0	0	0	28.349
2020-08-07	Oln	2	7	0	0	0	0	0	0	0	0	0	0	0	0	31.9385
2020-08-08	Oln	2	8	0	0	0	0	0	0	0	0	0	0	0	0	34.1249
2020-08-09	Oln	2	7	0	0	0	0	0	0	0	0	0	0	0	0	31.2024
2020-08-10	Oln	2	7	0	0	0	0	0	0	0	0	0	0	0	0	31.8643
2020-08-11	Oln	2	7	0	0	0	0	0	0	0	0	0	0	0	0	26.8393
2020-08-12	Oln	2	7	0	0	0	0	0	0	0	0	0	0	0	0	28.0042
2020-08-13	Oln	2	7	0	0	0	0	0	0	0	0	0	0	0	0	27.0298
2020-08-14	Oln	2	7	0	0	0	0	0	0	0	0	0	0	0	0	28.5155
2020-08-15	Oln	2	7	0	0	0	0	0	0	0	0	0	0	0	0	29.8577
2020-08-16	Oln	2	7	0	0	0	0	0	0	0	0	0	0	0	0	31.438
2020-08-17	Oln	2	6	0	0	0	0	0	0	0	0	0	0	0	0	23.8869
2020-08-18	Oln	2	6	0	0	0	0	0	0	0	0	0	0	0	0	12.5551
2020-08-19	Oln	2	7	0	0	0	0	0	0	0	0	0	0	0	0	26.4163
2020-08-20	Oln	2	7	0	0	0	0	0	0	0	0	0	0	0	0	26.6742
2020-08-21	Oln	2	7	0	0	0	0	0	0	0	0	0	0	0	0	31.2257
2020-08-22	Oln	2	7	1	0	1	0	0	0	0	0	0	0	0	0	27.7022
2020-08-23	Oln	2	6	0	0	0	0	0	0	0	0	0	0	0	0	19.146
2020-08-24	Oln	2	6	0	0	0	0	0	0	0	0	0	0	0	0	24.3678
2020-08-25	Oln	2	6	0	0	0	0	0	0	0	0	0	0	0	0	18.2764
2020-08-26	Oln	2	6	0	0	0	0	0	0	0	0	0	0	0	0	20.2467
2020-08-27	Oln	2	6	0	0	0	0	0	0	0	0	0	0	0	0	18.3836
2020-08-28	Oln	2	6	0	0	0	0	0	0	0	0	0	0	0	0	17.5497
2020-08-29	Oln	2	6	0	0	0	0	0	0	0	0	0	0	0	0	19.3585
2020-08-30	Oln	2	6	0	0	0	0	0	0	0	0	0	0	0	0	22.6791
2020-08-31	Oln	2	6	0	0	0	0	0	0	0	0	0	0	0	0	12.0404
2020-09-01	Oln	2	6	0	0	0	0	0	0	0	0	0	0	0	0	15.793
2020-09-02	Oln	2	6	0	0	0	0	0	0	0	0	0	0	0	0	15.3202
2020-09-03	Oln	2	6	0	0	0	0	0	0	0	0	0	0	0	0	9.32589
2020-09-04	Oln	2	6	0	0	0	0	0	0	0	0	0	0	0	0	11.8787
2020-09-05	Oln	2	6	0	0	0	0	0	0	0	0	0	0	0	0	15.8225
2020-09-06	Oln	2	6	0	0	0	0	0	0	0	0	0	0	0	0	18.4562
2020-09-07	Oln	2	6	0	0	0	0	0	0	0	0	0	0	0	0	17.5248
2020-09-08	Oln	2	6	0	0	0	0	0	0	0	0	0	0	0	0	10.1601
2020-09-09	Oln	2	6	0	0	0	0	0	0	0	0	0	0	0	0	18.79
2020-09-10	Oln	2	6	0	0	0	0	0	0	0	0	0	0	0	0	12.0112
2020-09-11	Oln	2	6	0	0	0	0	0	0	0	0	0	0	0	0	19.0424
2020-09-12	Oln	2	6	0	0	0	0	0	0	0	0	0	0	0	0	22.3253
2020-09-13	Oln	2	6	0	0	0	0	0	0	0	0	0	0	0	0	14.6567
2020-09-14	Oln	2	7	0	0	0	0	0	0	0	0	0	0	0	0	27.2512
2020-09-15	Oln	2	7	0	0	0	0	0	0	0	0	0	0	0	0	28.1652
2020-09-16	Oln	2	6	0	0	0	0	0	0	0	0	0	0	0	0	24.2433
2020-09-17	Oln	2	5	0	0	0	0	0	0	0	0	0	0	0	0	3.01558
2020-09-18	Oln	2	6	0	0	0	0	0	0	0	0	0	0	0	0	16.0215
2020-09-19	Oln	2	6	0	0	0	0	0	0	0	0	0	0	0	0	17.2325
2020-09-20	Oln	2	6	1	1	0	0	0	0	0	0	0	0	0	0	22.7413
2020-09-21	Oln	2	6	0	0	0	0	0	0	0	0	0	0	0	0	24.0979
2020-09-22	Oln	2	6	0	0	0	0	0	0	0	0	0	0	0	0	25.0267
2020-09-23	Oln	2	7	0	0	0	0	0	0	0	0	0	0	0	0	26.5769
2020-09-24	Oln	2	6	0	0	0	0	0	0	0	0	0	0	0	0	25.1867
2020-09-25	Oln	2	6	0	0	0	0	0	0	1	0	0	0	1	0	23.19
2020-09-26	Oln	2	6	0	0	0	0	0	0	0	0	0	0	0	0	16.2473
2020-09-27	Oln	2	6	0	0	0	0	0	0	0	0	0	0	0	0	13.0927
2020-09-28	Oln	2	6	0	0	0	0	0	0	0	0	0	0	0	0	15.5875
2020-09-29	Oln	2	6	0	0	0	0	0	0	0	0	0	0	0	0	10.7959
2020-09-30	Oln	2	6	0	0	0	0	0	0	0	0	0	0	0	0	16.1019
2020-10-01	Oln	2	6	0	0	0	0	0	0	0	0	0	0	0	0	14.5625
2020-10-02	Oln	2	5	0	0	0	0	0	0	0	0	0	0	0	0	6.98858
2020-10-03	Oln	2	6	0	0	0	0	0	0	0	0	0	0	0	0	16.8139
2020-10-04	Oln	2	6	0	0	0	0	0	0	0	0	0	0	0	0	17.0161
2020-10-05	Oln	2	6	0	0	0	0	0	0	0	0	0	0	0	0	20.3311
2020-10-06	Oln	2	6	0	0	0	0	0	0	0	0	0	0	0	0	13.4316
2020-10-07	Oln	2	6	0	0	0	0	0	0	0	0	0	0	0	0	11.7373
2020-10-08	Oln	2	5	0	0	0	0	0	0	0	0	0	0	0	0	7.17293
2020-10-09	Oln	2	6	0	0	0	0	0	0	0	0	0	0	0	0	18.2564
2020-10-10	Oln	2	6	0	0	0	0	0	0	0	0	0	0	0	0	11.688
2020-10-11	Oln	2	6	0	0	0	0	0	0	0	0	0	0	0	0	14.6329
2020-10-12	Oln	2	5	0	0	0	0	0	0	0	0	0	0	0	0	7.73699
2020-10-13	Oln	2	4	0	0	0	0	0	0	1	0	0	0	1	0	-1.06393
2020-10-14	Oln	2	5	0	0	0	0	0	0	0	0	0	0	0	0	3.94304
2020-10-15	Oln	2	6	0	0	0	0	0	0	0	0	0	0	0	0	9.51169
2020-10-16	Oln	2	5	0	0	0	0	0	0	0	0	0	0	0	0	2.64763
2020-10-17	Oln	2	5	0	0	0	0	0	0	0	0	0	0	0	0	1.15864
2020-10-18	Oln	2	4	0	0	0	0	0	0	0	0	0	0	0	0	-2.95923
2020-10-19	Oln	2	5	0	0	0	0	0	0	0	0	0	0	0	0	4.4466
2020-10-20	Oln	2	5	0	0	0	0	0	0	0	0	0	0	0	0	3.75254
2020-10-21	Oln	2	5	0	0	0	0	0	0	0	0	0	0	0	0	6.86113
2020-10-22	Oln	2	6	0	0	0	0	0	0	0	0	0	0	0	0	14.7774
2020-10-23	Oln	2	5	1	1	0	0	0	0	0	0	0	0	0	0	8.49666
2020-10-24	Oln	2	6	0	0	0	0	0	0	0	0	0	0	0	0	14.503
2020-10-25	Oln	2	6	0	0	0	0	0	0	0	0	0	0	0	0	16.0327
2020-10-26	Oln	2	5	0	0	0	0	0	0	0	0	0	0	0	0	6.64999
2020-10-27	Oln	2	5	0	0	0	0	0	0	0	0	0	0	0	0	6.51469
2020-10-28	Oln	2	5	0	0	0	0	0	0	0	0	0	0	0	0	7.16843
2020-10-29	Oln	2	6	0	0	0	0	0	0	0	0	0	0	0	0	10.5362
2020-10-30	Oln	2	5	0	0	0	0	0	0	0	0	0	0	0	0	0.136093
2020-10-31	Oln	2	5	0	0	0	0	0	0	0	0	0	0	0	0	6.85558
2020-11-01	Oln	2	5	0	0	0	0	0	0	0	0	0	0	0	0	8.18708
2020-11-02	Oln	2	5	0	0	0	0	0	0	0	0	0	0	0	0	4.05956
2020-11-03	Oln	2	5	0	0	0	0	0	0	0	0	0	0	0	0	5.46661
2020-11-04	Oln	2	5	0	0	0	0	0	0	0	0	0	0	0	0	3.77525
2020-11-05	Oln	2	5	0	0	0	0	0	0	0	0	0	0	0	0	2.29792
2020-11-06	Oln	2	5	0	0	0	0	0	0	0	0	0	0	0	0	5.65703
2020-11-07	Oln	2	5	0	0	0	0	0	0	0	0	0	0	0	0	3.27281
2020-11-08	Oln	2	5	0	0	0	0	0	0	0	0	0	0	0	0	2.45326
2020-11-09	Oln	2	5	0	0	0	0	0	0	0	0	0	0	0	0	4.92277
2020-11-10	Oln	2	5	0	0	0	0	0	0	0	0	0	0	0	0	7.69738
2020-11-11	Oln	2	5	0	0	0	0	0	0	0	0	0	0	0	0	1.23564
2020-11-12	Oln	2	5	0	0	0	0	0	0	0	0	0	0	0	0	1.65717
2020-11-13	Oln	2	5	0	0	0	0	0	0	0	0	0	0	0	0	1.62315
2020-11-14	Oln	2	5	0	0	0	0	0	0	0	0	0	0	0	0	3.66934
2020-11-15	Oln	2	5	0	0	0	0	0	0	0	0	0	0	0	0	6.35829
2020-11-16	Oln	2	4	0	0	0	0	0	0	0	0	0	0	0	0	-3.12376
2020-11-17	Oln	2	4	0	0	0	0	0	0	0	0	0	0	0	0	-0.260966
2020-11-18	Oln	2	5	0	0	0	0	0	0	1	0	1	0	0	0	4.88769
2020-11-19	Oln	2	4	0	0	0	0	0	0	0	0	0	0	0	0	-0.887541
2020-11-20	Oln	2	4	0	0	0	0	0	0	0	0	0	0	0	0	-1.39888
2020-11-21	Oln	2	4	0	0	0	0	0	0	0	0	0	0	0	0	-10.049
2020-11-22	Oln	2	4	0	0	0	0	0	0	0	0	0	0	0	0	-5.8303
2020-11-23	Oln	2	4	0	0	0	0	0	0	0	0	0	0	0	0	-1.90533
2020-11-24	Oln	2	4	0	0	0	0	0	0	0	0	0	0	0	0	-1.01675
2020-11-25	Oln	2	5	0	0	0	0	0	0	0	0	0	0	0	0	5.81668
2020-11-26	Oln	2	4	0	0	0	0	0	0	0	0	0	0	0	0	-5.24818
2020-11-27	Oln	2	4	0	0	0	0	0	0	0	0	0	0	0	0	-1.43527
2020-11-28	Oln	2	4	0	0	0	0	0	0	0	0	0	0	0	0	-3.77288
2020-11-29	Oln	2	4	0	0	0	0	0	0	0	0	0	0	0	0	-4.47071
2020-11-30	Oln	2	4	0	0	0	0	0	0	0	0	0	0	0	0	-7.65873
2020-12-01	Oln	2	4	0	0	0	0	0	0	1	0	0	0	0	1	-4.86498
2020-12-02	Oln	2	3	0	0	0	0	0	0	0	0	0	0	0	0	-16.9236
2020-12-03	Oln	2	3	0	0	0	0	0	0	0	0	0	0	0	0	-16.3991
2020-12-04	Oln	2	3	0	0	0	0	0	0	0	0	0	0	0	0	-13.1016
2020-12-05	Oln	2	4	0	0	0	0	0	0	0	0	0	0	0	0	-5.48693
2020-12-06	Oln	2	3	0	0	0	0	0	0	0	0	0	0	0	0	-14.5747
2020-12-07	Oln	2	3	1	0	0	0	1	0	0	0	0	0	0	0	-19.6014
2020-12-08	Oln	2	3	0	0	0	0	0	0	0	0	0	0	0	0	-18.2817
2020-12-09	Oln	2	3	0	0	0	0	0	0	0	0	0	0	0	0	-20.4517
2020-12-10	Oln	2	3	0	0	0	0	0	0	0	0	0	0	0	0	-15.6637
2020-12-11	Oln	2	4	0	0	0	0	0	0	0	0	0	0	0	0	-8.05835
2020-12-12	Oln	2	3	0	0	0	0	0	0	0	0	0	0	0	0	-15.3737
2020-12-13	Oln	2	4	0	0	0	0	0	0	0	0	0	0	0	0	-5.16316
2020-12-14	Oln	2	4	0	0	0	0	0	0	0	0	0	0	0	0	-3.89585
2020-12-15	Oln	2	3	0	0	0	0	0	0	0	0	0	0	0	0	-16.0589
2020-12-16	Oln	2	4	0	0	0	0	0	0	0	0	0	0	0	0	-0.394266
2020-12-17	Oln	2	5	0	0	0	0	0	0	0	0	0	0	0	0	0.291471
2020-12-18	Oln	2	4	0	0	0	0	0	0	0	0	0	0	0	0	-1.77474
2020-12-19	Oln	2	4	0	0	0	0	0	0	0	0	0	0	0	0	-4.6782
2020-12-20	Oln	2	4	0	0	0	0	0	0	0	0	0	0	0	0	-5.721
2020-12-21	Oln	2	4	0	0	0	0	0	0	0	0	0	0	0	0	-9.46379
2020-12-22	Oln	2	3	0	0	0	0	0	0	0	0	0	0	0	0	-14.1247
2020-12-23	Oln	2	5	0	0	0	0	0	0	0	0	0	0	0	0	4.24147
2020-12-24	Oln	2	4	0	0	0	0	0	0	1	0	0	1	0	0	-2.94226
2020-12-25	Oln	2	4	0	0	0	0	0	0	0	0	0	0	0	0	-9.2843
2020-12-26	Oln	2	4	0	0	0	0	0	0	0	0	0	0	0	0	-4.86938
2020-12-27	Oln	2	3	0	0	0	0	0	0	0	0	0	0	0	0	-18.9394
2020-12-28	Oln	2	3	0	0	0	0	0	0	0	0	0	0	0	0	-12.9442
2020-12-29	Oln	2	4	1	0	0	0	0	1	0	0	0	0	0	0	-1.3402
2020-12-30	Oln	2	4	0	0	0	0	0	0	0	0	0	0	0	0	-0.280839
2020-12-31	Oln	2	5	0	0	0	0	0	0	0	0	0	0	0	0	1.64283
2021-01-01	Oln	2	4	0	0	0	0	0	0	0	0	0	0	0	0	-8.07593
2021-01-02	Oln	2	4	0	0	0	0	0	0	0	0	0	0	0	0	-6.4335
2021-01-03	Oln	2	4	0	0	0	0	0	0	0	0	0	0	0	0	-8.92093
2021-01-04	Oln	2	4	0	0	0	0	0	0	0	0	0	0	0	0	-9.63661
2021-01-05	Oln	2	4	0	0	0	0	0	0	0	0	0	0	0	0	-12.0766
2021-01-06	Oln	2	4	0	0	0	0	0	0	0	0	0	0	0	0	-8.27981
2021-01-07	Oln	2	4	0	0	0	0	0	0	0	0	0	0	0	0	-4.95885
2021-01-08	Oln	2	4	0	0	0	0	0	0	0	0	0	0	0	0	-5.03242
2021-01-09	Oln	2	4	0	0	0	0	0	0	0	0	0	0	0	0	-5.80931
2021-01-10	Oln	2	4	0	0	0	0	0	0	0	0	0	0	0	0	-5.7981
2021-01-11	Oln	2	3	0	0	0	0	0	0	0	0	0	0	0	0	-13.2739
2021-01-12	Oln	2	3	0	0	0	0	0	0	0	0	0	0	0	0	-13.6528
2021-01-13	Oln	2	4	0	0	0	0	0	0	0	0	0	0	0	0	-5.24301
2021-01-14	Oln	2	3	1	0	0	0	0	1	0	0	0	0	0	0	-13.9813
2021-01-15	Oln	2	3	0	0	0	0	0	0	0	0	0	0	0	0	-19.909
2021-01-16	Oln	2	2	0	0	0	0	0	0	0	0	0	0	0	0	-26.9413
2021-01-17	Oln	2	3	0	0	0	0	0	0	0	0	0	0	0	0	-13.5484
2021-01-18	Oln	2	3	0	0	0	0	0	0	0	0	0	0	0	0	-14.0458
2021-01-19	Oln	2	3	0	0	0	0	0	0	0	0	0	0	0	0	-20.3013
2021-01-20	Oln	2	4	0	0	0	0	0	0	0	0	0	0	0	0	-3.94104
2021-01-21	Oln	2	4	0	0	0	0	0	0	0	0	0	0	0	0	-9.05162
2021-01-22	Oln	2	4	0	0	0	0	0	0	0	0	0	0	0	0	-1.28062
2021-01-23	Oln	2	4	0	0	0	0	0	0	0	0	0	0	0	0	-7.88009
2021-01-24	Oln	2	4	0	0	0	0	0	0	0	0	0	0	0	0	-0.042771
2021-01-25	Oln	2	4	0	0	0	0	0	0	0	0	0	0	0	0	-11.5549
2021-01-26	Oln	2	4	0	0	0	0	0	0	0	0	0	0	0	0	-11.6762
2021-01-27	Oln	2	4	0	0	0	0	0	0	0	0	0	0	0	0	-8.22716
2021-01-28	Oln	2	3	0	0	0	0	0	0	0	0	0	0	0	0	-13.6587
2021-01-29	Oln	2	4	0	0	0	0	0	0	0	0	0	0	0	0	-5.56749
2021-01-30	Oln	2	3	0	0	0	0	0	0	0	0	0	0	0	0	-13.3739
2021-01-31	Oln	2	4	0	0	0	0	0	0	0	0	0	0	0	0	-9.45234
2021-02-01	Oln	2	4	0	0	0	0	0	0	0	0	0	0	0	0	-8.74377
2021-02-02	Oln	2	3	0	0	0	0	0	0	0	0	0	0	0	0	-15.4538
2021-02-03	Oln	2	4	0	0	0	0	0	0	1	1	0	0	0	0	-4.22354
2021-02-04	Oln	2	4	0	0	0	0	0	0	0	0	0	0	0	0	-12.0519
2021-02-05	Oln	2	4	0	0	0	0	0	0	0	0	0	0	0	0	-10.8997
2021-02-06	Oln	2	4	0	0	0	0	0	0	0	0	0	0	0	0	-10.8948
2021-02-07	Oln	2	3	0	0	0	0	0	0	0	0	0	0	0	0	-24.221
2021-02-08	Oln	2	2	0	0	0	0	0	0	1	0	0	0	1	0	-37.7301
2021-02-09	Oln	2	3	0	0	0	0	0	0	0	0	0	0	0	0	-15.0499
2021-02-10	Oln	2	3	0	0	0	0	0	0	0	0	0	0	0	0	-13.1197
2021-02-11	Oln	2	3	0	0	0	0	0	0	1	1	0	0	0	0	-24.3318
2021-02-12	Oln	2	3	0	0	0	0	0	0	0	0	0	0	0	0	-13.4733
2021-02-13	Oln	2	3	0	0	0	0	0	0	0	0	0	0	0	0	-19.4893
2021-02-14	Oln	2	3	0	0	0	0	0	0	0	0	0	0	0	0	-20.7712
2021-02-15	Oln	2	4	0	0	0	0	0	0	0	0	0	0	0	0	-6.55458
2021-02-16	Oln	2	4	0	0	0	0	0	0	0	0	0	0	0	0	-5.80372
2021-02-17	Oln	2	4	0	0	0	0	0	0	0	0	0	0	0	0	-11.0184
2021-02-18	Oln	2	4	0	0	0	0	0	0	0	0	0	0	0	0	-8.10688
2021-02-19	Oln	2	3	0	0	0	0	0	0	0	0	0	0	0	0	-13.8156
2021-02-20	Oln	2	4	0	0	0	0	0	0	0	0	0	0	0	0	-4.66968
2021-02-21	Oln	2	5	0	0	0	0	0	0	0	0	0	0	0	0	6.35243
2021-02-22	Oln	2	6	0	0	0	0	0	0	0	0	0	0	0	0	13.1912
2021-02-23	Oln	2	5	0	0	0	0	0	0	0	0	0	0	0	0	5.91895
2021-02-24	Oln	2	5	0	0	0	0	0	0	0	0	0	0	0	0	8.90923
2021-02-25	Oln	2	6	0	0	0	0	0	0	0	0	0	0	0	0	15.6521
2021-02-26	Oln	2	4	0	0	0	0	0	0	0	0	0	0	0	0	-1.3126
2021-02-27	Oln	2	4	0	0	0	0	0	0	0	0	0	0	0	0	-6.43514
2021-02-28	Oln	2	4	0	0	0	0	0	0	0	0	0	0	0	0	-9.21526
2021-03-01	Oln	2	4	0	0	0	0	0	0	0	0	0	0	0	0	-2.74435
2021-03-02	Oln	2	3	0	0	0	0	0	0	0	0	0	0	0	0	-14.2341
2021-03-03	Oln	2	4	0	0	0	0	0	0	0	0	0	0	0	0	-5.31553
2021-03-04	Oln	2	4	0	0	0	0	0	0	0	0	0	0	0	0	-12.3234
2021-03-05	Oln	2	4	0	0	0	0	0	0	0	0	0	0	0	0	-4.77413
2021-03-06	Oln	2	5	0	0	0	0	0	0	0	0	0	0	0	0	0.577321
2021-03-07	Oln	2	4	0	0	0	0	0	0	0	0	0	0	0	0	-12.1982
2021-03-08	Oln	2	4	0	0	0	0	0	0	0	0	0	0	0	0	-11.712
2021-03-09	Oln	2	5	0	0	0	0	0	0	0	0	0	0	0	0	0.969759
2021-03-10	Oln	2	5	0	0	0	0	0	0	0	0	0	0	0	0	4.73011
2021-03-11	Oln	2	3	0	0	0	0	0	0	0	0	0	0	0	0	-17.7454
2021-03-12	Oln	2	4	0	0	0	0	0	0	0	0	0	0	0	0	-5.7507
2021-03-13	Oln	2	5	0	0	0	0	0	0	0	0	0	0	0	0	0.300312
2021-03-14	Oln	2	4	0	0	0	0	0	0	0	0	0	0	0	0	-9.76767
2021-03-15	Oln	2	4	0	0	0	0	0	0	1	0	0	1	0	0	-0.895039
2021-03-16	Oln	2	6	0	0	0	0	0	0	0	0	0	0	0	0	12.0206
2021-03-17	Oln	2	4	0	0	0	0	0	0	0	0	0	0	0	0	-3.42908
2021-03-18	Oln	2	4	0	0	0	0	0	0	0	0	0	0	0	0	-6.59281
2021-03-19	Oln	2	3	0	0	0	0	0	0	0	0	0	0	0	0	-22.4999
2021-03-20	Oln	2	4	0	0	0	0	0	0	0	0	0	0	0	0	-0.34334
2021-03-21	Oln	2	4	0	0	0	0	0	0	0	0	0	0	0	0	-5.43113
2021-03-22	Oln	2	4	0	0	0	0	0	0	0	0	0	0	0	0	-8.71839
2021-03-23	Oln	2	5	0	0	0	0	0	0	0	0	0	0	0	0	0.230182
2021-03-24	Oln	2	5	0	0	0	0	0	0	0	0	0	0	0	0	0.950801
2021-03-25	Oln	2	6	0	0	0	0	0	0	0	0	0	0	0	0	9.32592
2021-03-26	Oln	2	6	0	0	0	0	0	0	0	0	0	0	0	0	16.0951
2021-03-27	Oln	2	5	0	0	0	0	0	0	0	0	0	0	0	0	6.9516
2021-03-28	Oln	2	4	0	0	0	0	0	0	0	0	0	0	0	0	-3.05405
2021-03-29	Oln	2	5	0	0	0	0	0	0	0	0	0	0	0	0	1.62735
2021-03-30	Oln	2	6	0	0	0	0	0	0	0	0	0	0	0	0	10.3156
2021-03-31	Oln	2	6	0	0	0	0	0	0	0	0	0	0	0	0	21.4413
2021-04-01	Oln	2	5	0	0	0	0	0	0	0	0	0	0	0	0	0.810345
2021-04-02	Oln	2	5	0	0	0	0	0	0	0	0	0	0	0	0	5.54495
2021-04-03	Oln	2	4	0	0	0	0	0	0	0	0	0	0	0	0	-8.06195
2021-04-04	Oln	2	5	0	0	0	0	0	0	0	0	0	0	0	0	4.42634
2021-04-05	Oln	2	4	0	0	0	0	0	0	0	0	0	0	0	0	-3.33972
2021-04-06	Oln	2	4	0	0	0	0	0	0	0	0	0	0	0	0	-7.56823
2021-04-07	Oln	2	4	0	0	0	0	0	0	0	0	0	0	0	0	-3.76476
2021-04-08	Oln	2	5	0	0	0	0	0	0	0	0	0	0	0	0	6.32281
2021-04-09	Oln	2	4	0	0	0	0	0	0	0	0	0	0	0	0	-5.33288
2021-04-10	Oln	2	5	0	0	0	0	0	0	0	0	0	0	0	0	2.04512
2021-04-11	Oln	2	6	0	0	0	0	0	0	0	0	0	0	0	0	15.9301
2021-04-12	Oln	2	5	0	0	0	0	0	0	0	0	0	0	0	0	0.87708
2021-04-13	Oln	2	4	0	0	0	0	0	0	0	0	0	0	0	0	-0.716233
2021-04-14	Oln	2	4	0	0	0	0	0	0	0	0	0	0	0	0	-6.90727
2021-04-15	Oln	2	4	0	0	0	0	0	0	1	0	1	0	0	0	-1.83212
2021-04-16	Oln	2	4	0	0	0	0	0	0	0	0	0	0	0	0	-3.93155
2021-04-17	Oln	2	6	0	0	0	0	0	0	0	0	0	0	0	0	16.6194
2021-04-18	Oln	2	6	0	0	0	0	0	0	0	0	0	0	0	0	17.7658
2021-04-19	Oln	2	6	0	0	0	0	0	0	0	0	0	0	0	0	23.9035
2021-04-20	Oln	2	6	0	0	0	0	0	0	0	0	0	0	0	0	18.8062
2021-04-21	Oln	2	6	0	0	0	0	0	0	0	0	0	0	0	0	15.7955
2021-04-22	Oln	2	5	0	0	0	0	0	0	0	0	0	0	0	0	0.653947
2021-04-23	Oln	2	4	0	0	0	0	0	0	0	0	0	0	0	0	-7.81042
2021-04-24	Oln	2	4	0	0	0	0	0	0	0	0	0	0	0	0	-6.03013
2021-04-25	Oln	2	4	0	0	0	0	0	0	0	0	0	0	0	0	-4.30932
2021-04-26	Oln	2	5	0	0	0	0	0	0	0	0	0	0	0	0	1.12934
2021-04-27	Oln	2	4	0	0	0	0	0	0	0	0	0	0	0	0	-3.56927
2021-04-28	Oln	2	6	0	0	0	0	0	0	0	0	0	0	0	0	13.0504
2021-04-29	Oln	2	5	0	0	0	0	0	0	0	0	0	0	0	0	8.54973
2021-04-30	Oln	2	5	1	1	0	0	0	0	0	0	0	0	0	0	2.11527
2021-05-01	Oln	2	6	0	0	0	0	0	0	0	0	0	0	0	0	12.2818
2021-05-02	Oln	2	4	0	0	0	0	0	0	0	0	0	0	0	0	-5.62366
2021-05-03	Oln	2	4	0	0	0	0	0	0	0	0	0	0	0	0	-11.586
2021-05-04	Oln	2	4	0	0	0	0	0	0	0	0	0	0	0	0	-0.428971
2021-05-05	Oln	2	5	0	0	0	0	0	0	0	0	0	0	0	0	1.87032
2021-05-06	Oln	2	5	0	0	0	0	0	0	0	0	0	0	0	0	3.11422
2021-05-07	Oln	2	5	0	0	0	0	0	0	0	0	0	0	0	0	6.30676
2021-05-08	Oln	2	6	1	0	0	1	0	0	0	0	0	0	0	0	16.33
2021-05-09	Oln	2	6	0	0	0	0	0	0	0	0	0	0	0	0	10.6626
2021-05-10	Oln	2	6	0	0	0	0	0	0	0	0	0	0	0	0	22.5675
2021-05-11	Oln	2	6	0	0	0	0	0	0	0	0	0	0	0	0	25.0613
2021-05-12	Oln	2	6	0	0	0	0	0	0	0	0	0	0	0	0	25.2672
2021-05-13	Oln	2	6	0	0	0	0	0	0	0	0	0	0	0	0	14.1478
2021-05-14	Oln	2	6	0	0	0	0	0	0	0	0	0	0	0	0	19.657
2021-05-15	Oln	2	5	0	0	0	0	0	0	0	0	0	0	0	0	8.82455
2021-05-16	Oln	2	6	0	0	0	0	0	0	0	0	0	0	0	0	13.0308
2021-05-17	Oln	2	6	0	0	0	0	0	0	0	0	0	0	0	0	25.1728
2021-05-18	Oln	2	6	0	0	0	0	0	0	0	0	0	0	0	0	13.9274
2021-05-19	Oln	2	6	0	0	0	0	0	0	0	0	0	0	0	0	12.7094
2021-05-20	Oln	2	6	0	0	0	0	0	0	0	0	0	0	0	0	11.948
2021-05-21	Oln	2	6	0	0	0	0	0	0	1	0	0	0	1	0	14.3195
2021-05-22	Oln	2	6	0	0	0	0	0	0	0	0	0	0	0	0	9.23105
2021-05-23	Oln	2	6	0	0	0	0	0	0	0	0	0	0	0	0	11.7934
2021-05-24	Oln	2	6	0	0	0	0	0	0	0	0	0	0	0	0	16.9245
2021-05-25	Oln	2	6	0	0	0	0	0	0	0	0	0	0	0	0	10.4763
2021-05-26	Oln	2	5	0	0	0	0	0	0	0	0	0	0	0	0	5.17926
2021-05-27	Oln	2	6	0	0	0	0	0	0	0	0	0	0	0	0	17.6091
2021-05-28	Oln	2	6	0	0	0	0	0	0	0	0	0	0	0	0	9.4091
2021-05-29	Oln	2	6	0	0	0	0	0	0	0	0	0	0	0	0	10.1479
2021-05-30	Oln	2	6	0	0	0	0	0	0	0	0	0	0	0	0	14.4324
2021-05-31	Oln	2	6	1	0	0	1	0	0	0	0	0	0	0	0	18.1167
2021-06-01	Oln	2	6	0	0	0	0	0	0	0	0	0	0	0	0	14.7695
2021-06-02	Oln	2	6	0	0	0	0	0	0	0	0	0	0	0	0	22.3365
2021-06-03	Oln	2	6	0	0	0	0	0	0	0	0	0	0	0	0	23.9398
2021-06-04	Oln	2	6	0	0	0	0	0	0	0	0	0	0	0	0	25.1381
2021-06-05	Oln	2	7	0	0	0	0	0	0	1	0	1	0	0	0	26.1771
2021-06-06	Oln	2	6	0	0	0	0	0	0	0	0	0	0	0	0	25.4165
2021-06-07	Oln	2	6	0	0	0	0	0	0	0	0	0	0	0	0	24.4089
2021-06-08	Oln	2	6	0	0	0	0	0	0	0	0	0	0	0	0	15.6072
2021-06-09	Oln	2	7	0	0	0	0	0	0	0	0	0	0	0	0	26.2382
2021-06-10	Oln	2	6	0	0	0	0	0	0	1	0	0	0	1	0	24.8614
2021-06-11	Oln	2	7	0	0	0	0	0	0	1	0	0	0	1	0	26.5631
2021-06-12	Oln	2	6	0	0	0	0	0	0	1	0	1	0	0	0	15.6785
2021-06-13	Oln	2	6	0	0	0	0	0	0	0	0	0	0	0	0	13.9747
2021-06-14	Oln	2	6	0	0	0	0	0	0	1	0	0	1	0	0	24.714
2021-06-15	Oln	2	6	0	0	0	0	0	0	0	0	0	0	0	0	21.1744
2021-06-16	Oln	2	7	0	0	0	0	0	0	0	0	0	0	0	0	27.2086
2021-06-17	Oln	2	7	0	0	0	0	0	0	0	0	0	0	0	0	30.128
2021-06-18	Oln	2	8	0	0	0	0	0	0	0	0	0	0	0	0	33.9128
2021-06-19	Oln	2	8	0	0	0	0	0	0	0	0	0	0	0	0	34.4262
2021-06-20	Oln	2	8	0	0	0	0	0	0	0	0	0	0	0	0	34.4248
[truncated: 4,578 more rows]
