# Supplementary material for: Heat and cold stress increases the risk of paroxysmal supraventricular tachycardia
Source: PLoS One. 2024 Jan 2;19(1):e0296412. doi: 10.1371/journal.pone.0296412 (PMC10760728; doi:10.1371/journal.pone.0296412)
Supplement: S2 Table — (XLSX) [file pone.0296412.s002.xlsx]

## Sheet: RR_all
S2 Table Relative risk ratios
RR ratio calculations for 3 cities
Age group	Females and males		Females			Males
18-35y	Risk ratio:	1.59		Risk ratio:	2.1277		Risk ratio:	1
cold	95% confidence:	[1,077 .. 2,403]		95% confidence:	[1,217 .. 3,72]		95% confidence:	[0,5538 .. 1,806]
	z:	2.3217		z:	2.6492		z:	0
	p (ratio=1):	0.020251		p (ratio=1):	0.0080676		p (ratio=1):	1
18-35y	Risk ratio:	0.44		Risk ratio:	0.85106		not observed	0
hot	95% confidence:	[0,2237 .. 0,8449]		95% confidence:	[0,4075 .. 1,778]
	z:	-2.4571		z:	-0.42914
	p (ratio=1):	0.014006		p (ratio=1):	0.66782
36-45y	Risk ratio:	1.5		Risk ratio:	1.46		Risk ratio:	1.6
cold	95% confidence:	[0,8913 .. 2,499]		95% confidence:	[0,7504 .. 2,675]		95% confidence:	[0,7112 .. 3,6]
	z:	1.5225		z:	1.0743		z:	1.1361
	p (ratio=1):	0.12789		p (ratio=1):	0.28269		p (ratio=1):	0.25592
36-45y	Risk ratio:	150		Risk ratio:	2.2		not observed	0
hot	95% confidence:	[0,8913 .. 2,499]		95% confidence:	[1,195 .. 3,771]
	z:	1.5225		z:	2.5673
	p (ratio=1):	0.12789		p (ratio=1):	0.010248
46-55y	Risk ratio:	0.5982		Risk ratio:	0.941667		Risk ratio:	0.24
cold	95% confidence:	[0,3435 .. 1,042]		95% confidence:	[0,489 .. 1,719]		95% confidence:	[0,07841 .. 0,7971]
	z:	-1.8153		z:	-0.27136		z:	-2.3433
	p (ratio=1):	0.069481		p (ratio=1):	0.78611		p (ratio=1):	0.019116
46-55y	Risk ratio:	0.86		Risk ratio:	0.41667		Risk ratio:	1.3231
hot	95% confidence:	[0,5315 .. 1,374]		95% confidence:	[0,169 .. 1,027]		95% confidence:	[0,7372 .. 2,268]
	z:	-0.64868		z:	-1.9018		z:	0.89664
	p (ratio=1):	0.51654		p (ratio=1):	0.057194		p (ratio=1):	0.36991
56-65y	Risk ratio:	0.95		Risk ratio:	1.6429		Risk ratio:	0.463108
cold	95% confidence:	[0,6308 .. 1,399]		95% confidence:	[0,9555 .. 2,825]		95% confidence:	[0,2123 .. 0,8753]
	z:	-0.3077		z:	1.7955		z:	-2.3287
	p (ratio=1):	0.75831		p (ratio=1):	0.042572		p (ratio=1):	0.019873
56-65y	Risk ratio:	1.12		Risk ratio:	1.0914		Risk ratio:	0.80827
hot	95% confidence:	[0,6073 .. 1,361]		95% confidence:	[0,5771 .. 1,989]		95% confidence:	[0,4773 .. 1,369]
	z:	-0.46309		z:	0.21858		z:	-0.792
	p (ratio=1):	0.6433		p (ratio=1):	0.82698		p (ratio=1):	0.42836
>65y	Risk ratio:	1.15		Risk ratio:	1.7527		Risk ratio:	0.587895
cold	95% confidence:	[0,7912 .. 1,654]		95% confidence:	[1,061 .. 2,863]		95% confidence:	[0,3124 .. 1,073]
	z:	0.7148		z:	2.1931		z:	-1.7362
	p (ratio=1):	0.47473		p (ratio=1):	0.028297		p (ratio=1):	0.082531
>65y	Risk ratio:	1.3784		Risk ratio:	2		Risk ratio:	0.878947
hot	95% confidence:	[1,1747 .. 1,949]		95% confidence:	[1,238 .. 3,23]		95% confidence:	[0,4618 .. 1,35]
	z:	1.8153		z:	2.8344		z:	-0.86401
	p (ratio=1):	0.049475		p (ratio=1):	0.0045912		p (ratio=1):	0.38758
All age groups	Risk ratio:	1.3721		Risk ratio:	1.591		Risk ratio:	0.63579
cold	95% confidence:	[1,091 .. 1,725]		95% confidence:	[1,235 .. 2,05]		95% confidence:	[0,3124 .. 1,073]
	z:	2.7055		z:	3.5893		z:	-1.7362
	p (ratio=1):	0.0068211		p (ratio=1):	0.00033157		p (ratio=1):	0.082531
All age groups	Risk ratio:	1.2442		Risk ratio:	1.3582		Risk ratio:	0.778947
hot	95% confidence:	[1,01,2352 .. 1,576]		95% confidence:	[1,041 .. 1,771]		95% confidence:	[0,4618 .. 1,35]
	z:	1.8117		z:	2.2591		z:	-0.86401
	p (ratio=1):	0.05003		p (ratio=1):	0.023877		p (ratio=1):	0.38758
F-Fmenopauza				Risk ratio:	1.7381
cold				95% confidence:	[1,316 .. 2,296]
				z:	3.8917
				p (ratio=1):	9.9546e-05
F-Fmenopauza				Risk ratio:	1.5636
hot				95% confidence:	[1,174 .. 2,082]
				z:	3.0578
				p (ratio=1):	0.0022296
	Odds ratio:	8846-01-01
	95% confidence:	[1.262 .. 2.815]
	z:	3.095
	p (ratio=1):	0.0019679

## Sheet: RR Olsztyn
RR ratio calculations for the city of Olsztyn
Age group	Females and males			Females			Males
18-35y	Risk ratio:	1.2727		Risk ratio:	0.875		Risk ratio:	1.75
cold	95% confidence:	[0,7252 .. 2,234]		95% confidence:	[0,4264 .. 1,796]		95% confidence:	[0,7112 .. 4,306]
	z:	0.84045		z:	-0.36407		z:	1.2182
	p (ratio=1):	0.40066		p (ratio=1):	0.71581		p (ratio=1):	0.22316
18-35y	not observed	0		not observed	0		not observed	0
hot
36-45y	Risk ratio:	4.2		Risk ratio:	1.75		Risk ratio:	14
cold	95% confidence:	[1,722 .. 10,24]		95% confidence:	[0,5637 .. 5,433]		95% confidence:	[2,097 .. 93,45]
	z:	3.1557		z:	0.96827		z:	2.7247
	p (ratio=1):	0.001601		p (ratio=1):	0.33291		p (ratio=1):	0.0064352
36-45y	Risk ratio:	4.6		Risk ratio:	5.75		not observed	0
hot	95% confidence:	[1,904 .. 11,12]		95% confidence:	[2,225 .. 14,86]
	z:	3.3899		z:	3.611
	p (ratio=1):	0.00069923		p (ratio=1):	0.00030505
46-55y	Risk ratio:	0.35		Risk ratio:	1.1667		not observed	0
cold	95% confidence:	[0,1627 .. 0,7531]		95% confidence:	[0,5384 .. 2,528]
	z:	-2.6852		z:	0.39069
	p (ratio=1):	0.0072491		p (ratio=1):	0.69603
46-55y	Risk ratio:	1.15		not observed	0		Risk ratio:	1.6429
hot	95% confidence:	[0,7309 .. 1,809]					95% confidence:	[1,013 .. 2,664]
	z:	0.60437					z:	2.0124
	p (ratio=1):	0.5456					p (ratio=1):	0.044173
56-65y	Risk ratio:	1.4		Risk ratio:	1.5333		Risk ratio:	1.2727
cold	95% confidence:	[0,8031 .. 2,44]		95% confidence:	[0,8925 .. 2,634]		95% confidence:	[0,7252 .. 2,234]
	z:	1.1867		z:	1.548		z:	0.84045
	p (ratio=1):	0.23533		p (ratio=1):	0.12162		p (ratio=1):	0.40066
56-65y	Risk ratio:	1.5333		Risk ratio:	5.75		not observed	0
hot	95% confidence:	[0,8925 .. 2,634]		95% confidence:	[2,225 .. 14,86]
	z:	1.548		z:	3.611
	p (ratio=1):	0.12162		p (ratio=1):	0.00030505
>65y	Risk ratio:	0.93333		Risk ratio:	1.5556		not observed	0
cold	95% confidence:	[0,5027 .. 1,733]		95% confidence:	[0,749 .. 3,231]
	z:	-0.21858		z:	1.1848
	p (ratio=1):	0.82698		p (ratio=1):	0.23609
>65y	Risk ratio:	1.5333		Risk ratio:	2.5556		not observed	0
hot	95% confidence:	[0,9073 .. 2,591]		95% confidence:	[1,33 .. 4,912]
	z:	1.5965		z:	2.8148
	p (ratio=1):	0.11038		p (ratio=1):	0.0048806
All age groups	Risk ratio:	1.1692		Risk ratio:	1.438		Risk ratio:	0.96199
cold	95% confidence:	[0,8862 .. 1,543]		95% confidence:	[0,953 .. 2,17]		95% confidence:	[0,666 .. 1,389]
	z:	1.1057		z:	1.7306		z:	-0.2066
	p (ratio=1):	0.26887		p (ratio=1):	0.083518		p (ratio=1):	0.83632
All age groups	Risk ratio:	1.4247		Risk ratio:	2.3967		Risk ratio:	0.63889
hot	95% confidence:	[1,098 .. 1,848]		95% confidence:	[1,665 .. 3,45]		95% confidence:	[0,4122 .. 0,9902]
	z:	2.6673		z:	4.7036		z:	-2.004
	p (ratio=1):	0.0076454		p (ratio=1):	2.5559e-06		p (ratio=1):	0.045066
F-Fmenopauza				Risk ratio:	1.056
cold				95% confidence:	[0,9819 .. 1,136]
				z:	1.4673
				p (ratio=1):	0.14228
F-Fmenopauza				Risk ratio:	1.056
hot				95% confidence:	[0,9819 .. 1,136]
				z:	1.4673
				p (ratio=1):	0.14228
	Odds ratio:	8846-01-01
	95% confidence:	[1.262 .. 2.815]
	z:	3.095
	p (ratio=1):	0.0019679

## Sheet: RR Radom
RR ratio calculations for the city of Radom
Age group	Females and males			Females			Males
18-35y	Risk ratio:	1.0313		Risk ratio:	1.6667		not observed	0
cold	95% confidence:	[0,4973 .. 2,138]		95% confidence:	[0,6972 .. 3,984]
	z:	0.082701		z:	1.1489
	p (ratio=1):	0.93409		p (ratio=1):	0.25061
18-35y	Risk ratio:	1.3		Risk ratio:	2.0944		not observed	0
hot	95% confidence:	[0,6662 .. 2,537]		95% confidence:	[0,9209 .. 4,764]
	z:	0.76928		z:	1.7633
	p (ratio=1):	0.44173		p (ratio=1):	0.077843
36-45y	Risk ratio:	3.25		Risk ratio:	0.21429		Risk ratio:	0.30952
cold	95% confidence:	[2,035 .. 5,19]		95% confidence:	[0,1142 .. 0,4022]		95% confidence:	[0,185 .. 0,5179]
	z:	4.9351		z:	-4.7958		z:	-4.4649
	p (ratio=1):	8.0095e-07		p (ratio=1):	1.6204e-06		p (ratio=1):	8.0105e-06
36-45y	Risk ratio:	0.8125		Risk ratio:	0.30952		not observed	0
hot	95% confidence:	[0,4183 .. 1,578]		95% confidence:	[0,185 .. 0,5179]
	z:	-0.61301		z:	-4.4649
	p (ratio=1):	0.53987		p (ratio=1):	8.0105e-06
46-55y	Risk ratio:	0.47619		Risk ratio:	0.58824		not observed	0
cold	95% confidence:	[0,2545 .. 0,891]		95% confidence:	[0,3325 .. 1,041]
	z:	-2.3212		z:	-1.8227
	p (ratio=1):	0.020275		p (ratio=1):	0.068345
46-55y	Risk ratio:	0.61905		not observed	0		Risk ratio:	3.25
hot	95% confidence:	[0,3567 .. 1,074]					95% confidence:	[1,326 .. 7,967]
	z:	-1.7053					z:	2.5765
	p (ratio=1):	0.088139					p (ratio=1):	0.0099812
56-65y	Risk ratio:	0.56166		Risk ratio:	2.1		not observed	0
cold	95% confidence:	[0,3566 .. 0,8846]		95% confidence:	[1,126 .. 3,916]
	z:	-2.4893		z:	2.3333
	p (ratio=1):	0.0128		p (ratio=1):	0.019631
56-65y	Risk ratio:	1.0163		Risk ratio:	1.2705		Risk ratio:	0.92593
hot	95% confidence:	[0,7142 .. 1,446]		95% confidence:	[0,6251 .. 2,582]		95% confidence:	[0,6301 .. 1,361]
	z:	0.089983		z:	0.66152		z:	-0.39185
	p (ratio=1):	0.9283		p (ratio=1):	0.50828		p (ratio=1):	0.69517
>65y	Risk ratio:	0.66429		Risk ratio:	1		Risk ratio:	0.39263
cold	95% confidence:	[0,4504 .. 0,9797]		95% confidence:	[0,5878 .. 1,701]		95% confidence:	[0,2131 .. 0,7234]
	z:	-2.0634		z:	0		z:	-2.9984
	p (ratio=1):	0.039079		p (ratio=1):	1		p (ratio=1):	0.0027144
>65y	Risk ratio:	1.3404		Risk ratio:	2.381		Risk ratio:	0.5
hot	95% confidence:	[0,996 .. 1,804]		95% confidence:	[1,565 .. 3,623]		95% confidence:	[0,2928 .. 0,8539]
	z:	1.9334		z:	4.05		z:	-2.5383
	p (ratio=1):	0.053192		p (ratio=1):	5.1211e-05		p (ratio=1):	0.011138
All age groups	Risk ratio:	0.96399		Risk ratio:	1.6508		Risk ratio:	0.31343
cold	95% confidence:	[0,7879 .. 1,179]		95% confidence:	[1,272 .. 2,142]		95% confidence:	[0,204 .. 0,4817]
	z:	-0.35625		z:	3.7735		z:	-5.2926
	p (ratio=1):	0.72165		p (ratio=1):	0.00016097		p (ratio=1):	1.206e-07
All age groups	Risk ratio:	1.0615		Risk ratio:	1.3968		Risk ratio:	0.74627
hot	95% confidence:	[0,8739 .. 1,289]		95% confidence:	[1,063 .. 1,835]		95% confidence:	[0,5639 .. 0,9876]
	z:	0.60173		z:	2.3998		z:	-2.0475
	p (ratio=1):	0.54735		p (ratio=1):	0.016403		p (ratio=1):	0.040613
F-Fmenopauza				Risk ratio:	2.0435
cold				95% confidence:	[1,513 .. 2,761]
				z:	4.6553
				p (ratio=1):	3.2356e-06
F-Fmenopauza				Risk ratio:	1.913
hot				95% confidence:	[1,409 .. 2,597]
				z:	4.1621
				p (ratio=1):	3.15e-05

## Sheet: RR Wroclaw
RR ratio calculations for the city of Wrocław
Age group	Females and males			Females			Males
18-35y	Risk ratio:	1.8125		Risk ratio:	2.7727		Risk ratio:	0.99
cold	95% confidence:	[1,385 .. 2,372]		95% confidence:	[1,864 .. 4,124]		95% confidence:	[0,6809 .. 1,469]
	z:	4.3357		z:	5.0357		z:	0
	p (ratio=1):	1.4528e-05		p (ratio=1):	4.7613e-07		p (ratio=1):	1
18-35y	Risk ratio:	0.29167		Risk ratio:	0.6298		not observed	0
hot	95% confidence:	[0,1683 .. 0,5055]		95% confidence:	[0,343 .. 1,157]
	z:	-4.3908		z:	-1.491
	p (ratio=1):	1.1295e-05		p (ratio=1):	0.13596
36-45y	Risk ratio:	0.30642		Risk ratio:	0.40909		not observed	0
cold	95% confidence:	[0,1553 .. 0,6044]		95% confidence:	[0,2027 .. 0,8257]
	z:	-3.4128		z:	-2.4944
	p (ratio=1):	0.00064289		p (ratio=1):	0.012616
36-45y	Risk ratio:	1.3959		Risk ratio:	1.8378		not observed	0
hot	95% confidence:	[0,9757 .. 1,997]		95% confidence:	[1,231 .. 2,745]
	z:	1.8252		z:	2.9739
	p (ratio=1):	0.067972		p (ratio=1):	0.00294
46-55y	Risk ratio:	0.89655		Risk ratio:	1.4167		Risk ratio:	0.51618
cold	95% confidence:	[0,5821 .. 1,381]		95% confidence:	[0,7727 .. 2,597]		95% confidence:	[0,2623 .. 1,016]
	z:	-0.49557		z:	1.1262		z:	-1.9147
	p (ratio=1):	0.6202		p (ratio=1):	0.26006		p (ratio=1):	0.055534
46-55y	Risk ratio:	0.93103		Risk ratio:	1.1402		Risk ratio:	0.80294
hot	95% confidence:	[0,6084 .. 1,425]		95% confidence:	[0,5973 .. 2,176]		95% confidence:	[0,4619 .. 1,396]
	z:	-0.32916		z:	0.39768		z:	-0.77785
	p (ratio=1):	0.74203		p (ratio=1):	0.69087		p (ratio=1):	0.43666
56-65y	Risk ratio:	1.1556		Risk ratio:	1.5357		Risk ratio:	0.51618
cold	95% confidence:	[0,8459 .. 1,579]		95% confidence:	[1,062 .. 2,221]		95% confidence:	[0,2623 .. 1,016]
	z:	0.90854		z:	2.2788		z:	-1.9147
	p (ratio=1):	0.36359		p (ratio=1):	0.02268		p (ratio=1):	0.055534
56-65y	Risk ratio:	0.6		Risk ratio:	0.5		Risk ratio:	0.80294
hot	95% confidence:	[0,3994 .. 0,9014]		95% confidence:	[0,2837 .. 0,8813]		95% confidence:	[0,4619 .. 1,396]
	z:	-2.4597		z:	-2.3971		z:	-0.77785
	p (ratio=1):	0.013905		p (ratio=1):	0.016525		p (ratio=1):	0.43666
>65y	Risk ratio:	1.8125		Risk ratio:	2.6522		Risk ratio:	1.0833
cold	95% confidence:	[1,358 .. 2,42]		95% confidence:	[1,776 .. 3,96]		95% confidence:	[0,6866 .. 1,709]
	z:	4.0329		z:	4.7677		z:	0.34396
	p (ratio=1):	5.5092e-05		p (ratio=1):	1.8636e-06		p (ratio=1):	0.73088
>65y	Risk ratio:	1.131		Risk ratio:	1.1739		Risk ratio:	1.125
hot	95% confidence:	[0,8112 .. 1,577]		95% confidence:	[0,7192 .. 1,916]		95% confidence:	[0,7173 .. 1,764]
	z:	0.72604		z:	0.64138		z:	0.51293
	p (ratio=1):	0.46781		p (ratio=1):	0.52127		p (ratio=1):	0.608
All age groups	Risk ratio:	1.3116		Risk ratio:	1.785		Risk ratio:	0.76923
cold	95% confidence:	[1,132 .. 1,52]		95% confidence:	[1,472 .. 2,164]		95% confidence:	[0,6005 .. 0,9855]
	z:	3.611		z:	5.897		z:	-2.076
	p (ratio=1):	0.00030497		p (ratio=1):	3.7023e-09		p (ratio=1):	0.037897
All age groups	Risk ratio:	0.81538		Risk ratio:	1.0093		Risk ratio:	0.59341
hot	95% confidence:	[0,6844 .. 0,9714]		95% confidence:	[0,8026 .. 1,269]		95% confidence:	[0,4491 .. 0,7841]
	z:	-2.2848		z:	0.079537		z:	-3.6714
	p (ratio=1):	0.022326		p (ratio=1):	0.93661		p (ratio=1):	0.0002412
F-Fmenopauza				Risk ratio:	1.8316
cold				95% confidence:	[1,497 .. 2,24]
				z:	5.8894
				p (ratio=1):	3.8767e-09
F-Fmenopauza				Risk ratio:	0.85263
hot				95% confidence:	[0,6596 .. 1,102]
				z:	-1.2171
				p (ratio=1):	0.22356
